# Supplementary material for: Genetic Determinants of T-Cell Homeostasis in Critical Illness: An Exploratory Analysis of Immune Gene Variants and TREC Dynamics
Source: J Pers Med. 2026 May 23;16(6):278. doi: 10.3390/jpm16060278 (PMC13300954; doi:10.3390/jpm16060278)
Supplement: Supplementary file 1 [file jpm-16-00278-s001.zip]

Archive with 2 entries (2 files):
- Suppl_Tables.xlsx
- Suppl. Figures.pdf
