# Supplementary material for: Genetic Determinants of T-Cell Homeostasis in Critical Illness: An Exploratory Analysis of Immune Gene Variants and TREC Dynamics
Source: J Pers Med. 2026 May 23;16(6):278. doi: 10.3390/jpm16060278 (PMC13300954; doi:10.3390/jpm16060278)
Supplement: Supplementary file 1 [file jpm-16-00278-s001.zip › Suppl_Tables.xlsx]

## Sheet: Table_S1
Supplementary Table S1. Characteristics of the study groups. Categorical data are presented as n (%), and quantitative data as median (IQR). * Statistical comparison between groups with and without TREC data. ** Statistical comparison between groups with sequential and singular TREC measurements. P-values in bold are significant after FDR correction.
Characteristics	All patients (n=84)	Patients with TREC data (n=41)	Patients without TREC data (n=43)	*p-value	Patients with sequential TREC measurements (n = 27)	Patients with only one TREC measurement (n = 14)	**p-value
Demographic characteristics
Sex (males)	67 (79.76)	33 (80.49)	34 (79.07)	1	24 (88.89)	10 (71.43)	0.205
Age	45 (33.5–60.75)	40 (28–47)	59 (41–70)	1e-05	40 (29–48)	37 (25–44.75)	0.474
Main diagnosis
TBI	64 (76.19)	41 (100)	23 (53.49)	1.1e-07	27 (100)	14 (100)	na
Ischemic stroke	19 (22.62)	0 (0)	19 (44.19)	3.2e-07	0 (0)	0 (0)	na
Hemorrhagic stroke	1 (1.19)	0 (0)	1 (2.33)	1	0 (0)	0 (0)	na
TBI clinical features (n=64): with TREC data (n=41); without TREC data (n=23)
Multi-trauma (injuries beyond the head)	25 (29.76)	16 (39.02)	9 (39.13)	1	12 (44.44)	4 (28.57)	0.501
Skull fracture	42 (50)	30 (73.17)	12 (52.17)	0.107	20 (74.07)	10 (71.43)	1
Laterality
Left	25 (29.76)	16 (39.02)	9 (39.13)	1	11 (40.74)	5 (35.71)	1
Right	19 (22.62)	10 (24.39)	9 (39.13)	0.26	6 (22.22)	4 (28.57)	0.712
Bilateral	20 (23.81)	15 (36.59)	5 (21.74)	0.27	10 (37.04)	5 (35.71)	1
Anatomical location
Frontal	26 (30.95)	15 (36.59)	11 (47.83)	0.433	9 (33.33)	6 (42.86)	0.734
Temporal	25 (29.76)	17 (41.46)	8 (34.78)	0.79	9 (33.33)	8 (57.14)	0.189
Parietal	24 (28.57)	13 (31.71)	11 (47.83)	0.282	8 (29.63)	5 (35.71)	0.734
Occipital	11 (13.1)	7 (17.07)	4 (17.39)	1	5 (18.52)	2 (14.29)	1
Cerebellum / Brainstem	2 (2.38)	2 (4.88)	0 (0)	0.532	1 (3.7)	1 (7.14)	1
Orbital / Facial	5 (5.95)	2 (4.88)	3 (13.04)	0.341	1 (3.7)	1 (7.14)	1
Subcortical	1 (1.19)	1 (2.44)	0 (0)	1	1 (3.7)	0 (0)	1
Unspecified	5 (5.95)	1 (2.44)	4 (17.39)	0.052	1 (3.7)	0 (0)	1
Pathological Findings
Subarachnoid hemorrhage	39 (46.43)	26 (63.41)	13 (56.52)	0.605	18 (66.67)	8 (57.14)	0.734
Subdural hematoma	29 (34.52)	19 (46.34)	10 (43.48)	1	15 (55.56)	4 (28.57)	0.186
Epidural hematoma	5 (5.95)	4 (9.76)	1 (4.35)	0.646	2 (7.41)	2 (14.29)	0.596
Intracerebral hematoma	6 (7.14)	3 (7.32)	3 (13.04)	0.658	2 (7.41)	1 (7.14)	1
Diffuse axonal injury	11 (13.1)	11 (26.83)	0 (0)	0.0052	10 (37.04)	1 (7.14)	0.064
Contusion	33 (39.29)	21 (51.22)	12 (52.17)	1	13 (48.15)	8 (57.14)	0.744
Number of pathologies
Single	21 (25)	12 (29.27)	9 (39.13)	0.165 (Fisher-Freeman-Halton test)	6 (22.22)	6 (42.86)	0.222 (Fisher-Freeman-Halton test)
Two	29 (34.52)	17 (41.46)	12 (52.17)		11 (40.74)	6 (42.86)
Three or more	14 (16.67)	12 (29.27)	2 (8.7)		10 (37.04)	2 (14.29)
Stroke subtype analysis (n=20)
Vascular territory
Left MCA	na	5 (25)	na	na	na	na	na
Right MCA	na	6 (30)	na	na	na	na	na
Bilateral MCA	na	3 (15)	na	na	na	na	na
Vertebrobasilar	na	2 (10)	na	na	na	na	na
Unspecified	na	4 (20)	na	na	na	na	na
TOAST classification
Large-artery atherosclerosis (Atherothrombotic)	na	8 (40)	na	na	na	na	na
Cardioembolic	na	1 (5)	na	na	na	na	na
Small Vessel Occlusion (Lacunar)	na	1 (5)	na	na	na	na	na
Stroke of undetermined etiology	na	10 (50)	na	na	na	na	na
Surgical interventions after TBI/stroke
	58 (69.04)	33 (80.49)	25 (58.14)	0.034	23 (85.19)	10 (71.43)	0.411
Time between TBI/stroke and admission to clinics, and time spent in clinics
Days after TBI/stroke, before being admitted to clinics	26 (17–57)	34.5 (22–67)	23 (13–46)	0.029	29 (18–47)	24 (17–57)	0.358
Days in clinic	31.5 (23–47)	32 (24.5–40)	31 (21–48)	0.392	34 (25–43)	31 (22–47.5)	0.248
Complications
Neurological
Non-psychotic disorder due to brain injury	56 (66.67)	26 (63.41)	30 (69.77)	0.645	18 (66.67)	8 (57.14)	0.734
Dysphagia	52 (61.9)	23 (56.1)	29 (67.44)	0.369	18 (66.67)	5 (35.71)	0.097
Neurogenic bladder / Pelvic organ dysfunction	53 (63.1)	25 (60.98)	28 (65.12)	0.822	21 (77.78)	4 (28.57)	0.0057
Cerebral edema / Dislocation syndrome	32 (38.1)	14 (34.15)	18 (41.86)	0.507	13 (48.15)	1 (7.14)	0.014
Hemiplegia / Hemiparesis	20 (23.81)	9 (21.95)	11 (25.58)	0.8	7 (25.93)	2 (14.29)	0.692
Tetraparesis / Tetraplegia	18 (21.43)	11 (26.83)	7 (16.28)	0.293	7 (25.93)	4 (28.57)	1
Encephalopathy (unspecified/complex)	17 (20.24)	9 (21.95)	8 (18.6)	0.789	6 (22.22)	3 (21.43)	1
Dysarthria / Aphasia	15 (17.86)	8 (19.51)	7 (16.28)	0.78	5 (18.52)	3 (21.43)	1
Convulsive syndrome / Seizures / Epilepsy	9 (10.71)	6 (14.63)	3 (6.98)	0.307	4 (14.81)	2 (14.29)	1
Hematologic / Metabolic
Anemia	42 (50)	23 (56.1)	19 (44.19)	0.383	16 (59.26)	7 (50)	0.742
Protein-energy malnutrition	33 (39.29)	11 (26.83)	22 (51.16)	0.027	7 (25.93)	4 (28.57)	1
Thrombosis / Thromboembolism (DVT/PE)	33 (39.29)	17 (41.46)	16 (37.21)	0.824	13 (48.15)	4 (28.57)	0.321
Water, electrolyte & metabolic disorders	12 (14.29)	3 (7.32)	9 (20.93)	0.118	3 (11.11)	0 (0)	0.539
Without hematologic / metabolic complications	21 (25)	11 (26.83)	10 (23.26)	0.803	5 (18.52)	6 (42.86)	0.14
Devices
Presence of tracheostomy	64 (76.19)	32 (78.05)	32 (74.42)	0.8	24 (88.89)	8 (57.14)	0.042
Central venous catheter (CVC)	17 (20.24)	9 (21.95)	8 (18.6)	0.789	7 (25.93)	2 (14.29)	0.692
Urinary catheter (urethral)	22 (26.19)	9 (21.95)	13 (30.23)	0.461	7 (25.93)	2 (14.29)	0.692
Nasogastric tube	22 (26.19)	9 (21.95)	13 (30.23)	0.461	7 (25.93)	2 (14.29)	0.692
Gastrostomy	9 (10.71)	6 (14.63)	3 (6.98)	0.307	4 (14.81)	2 (14.29)	1
Without devices	18 (21.43)	8 (19.51)	10 (23.26)	0.792	5 (18.52)	3 (21.43)	1
Nosocomial infections
Pneumonia	67 (79.76)	30 (73.17)	37 (86.05)	0.179	22 (81.48)	8 (57.14)	0.14
Urinary Tract Infection (UTI)	17 (20.24)	11 (26.83)	6 (13.95)	0.179	8 (29.63)	3 (21.43)	0.719
Sepsis / Septic shock	29 (34.52)	6 (12.20)	25 (58.14)	4e-05	3 (11.11)	3 (21.43)	0.393
C. difficile infection / Antibiotic-associated diarrhea	10 (11.9)	6 (14.63)	4 (9.3)	0.515	4 (14.81)	2 (14.29)	1
Meningitis / Ventriculitis (secondary)	8 (9.52)	6 (14.63)	2 (4.65)	0.151	3 (11.11)	3 (21.43)	0.393
Without nosocomial infections	14 (16.67)	10 (24.39)	4 (9.3)	0.082	4 (14.81)	6 (42.86)	0.064
Decubitus ulcer / Pressure sore	32 (38.1)	14 (34.15)	18 (41.86)	0.507	11 (40.74)	3 (21.43)	0.305
Clinical and laboratory findings at admission and discharge/death (first and final)
SOFA first	3 (2–5)	3 (2–4)	4 (2–6)	0.011	3 (2–4)	4 (2–5.5)	0.046
SOFA final	2.5 (1–5)	1 (0–3)	3 (1–7)	0.001509	1.5 (0–3.25)	1 (0–3.5)	0.7699
GCS first	10 (8–13)	10 (7.5–14)	10 (8.75–12.25)	0.921	10 (7–12)	10 (8.25–13)	0.632
GCS final	11 (9.5–14.5)	12 (10–15)	11 (9–14)	0.168744	12 (10–15)	13 (9–15)	0.657461
DRS first	21.5 (17.25–24)	21 (16.5–23.5)	22 (18–24)	0.369666	22 (18–24.25)	20 (11–22)	0.171596
DRS final	21 (16–23)	17 (13.5–21.5)	22 (18–23)	0.022473	18 (12.75–21.25)	17 (15–24)	0.815414
NLR first	5.48 (3.64–8.58)	5.23 (3.34–8.51)	5.90 (3.64–9.31)	0.682	6.08 (4.04–9.17)	5.23 (2.89–8.19)	0.474
NLR final	2.58 (1.69–5.34)	2.28 (1.65–4.37)	3.61 (1.91–12.09)	0.055193	2.28 (1.77–4.31)	2.19 (1.54–5.02)	0.673739
CRP (mg/L) first	43.63 (14.76–100.34)	34.82 (12.00–61.77)	50.26 (29.86–144.61)	0.05	43.08 (23.52–77.10)	43.63 (13.53 –101.41)	0.81
CRP (mg/L) final	24.62 (0.7–89)	4.95 (0.22–51.72)	43.78 (11.46–154.47)	0.001743	9.12 (0.22–81.79)	1.14 (0.22–28.98)	0.156825
Clinical course and outcome
Transfer to the ICU	43 (51.19)	17 (41.46)	26 (60.47)	0.126	13 (48.15)	4 (28.57)	0.321
Death	7 (8.33)	4 (9.76)	3 (6.98)	0.71	3 (11.11)	1 (7.14)	1
Abbreviations: CRP, C-Reactive Protein; DRS, Disability Rating Scale; GCS, Glasgow Coma Scale; ICU, Intensive Care Unit; MCA, Middle Cerebral Artery; na, not applicable; NLR, Neutrophil-to-Lymphocyte Ratio; SOFA, Sequential Organ Failure Assessment; TBI, Traumatic Brain Injury; TREC, T-cell receptor excision circle
Note: Pathological findings are not mutually exclusive; patients may have multiple pathologies. Anatomical locations are not mutually exclusive; patients may have multiple regions affected. The TOAST (Trial of Org 10172 in Acute Stroke Treatment) classification system categorizes ischemic strokes into subtypes based on their underlying etiology to guide treatment.

## Sheet: Table_S2
Supplementary Table S2. The full set of qualifying variants (QVs) in the cohort of 84 patients. The QVs in each of the TREC slope quartiles in the sub-cohort of 27 patients are presented.
Chr	Start	End	ID	Ref	Alt	Gene	Variant HGVS name	ENSG ID	Exon replacement type	Classification	ClinVar ID	HP:0002715: Abnormality of the immune_system	#HPO terms/gene	CADD PHRED	GnomAD AF	Q1 TREC slope	Q2 TREC slope	Q3 TREC slope	Q4 TREC slope
chr1	15445688	15445711	rs515726210	ACACCCGCAAGAAGCCGGTAGTCT	-	CTRC	NM_007272.3(CTRC):c.738_761del (p.Lys247_Arg254del)	ENSG00000162438	inframe deletion	Pathogenic	132150	Y	27	18	9.699e-05	yes	.	.	.
chr1	16051801	16051801	rs775637637	A	-	CLCNKB	NM_000085.5(CLCNKB):c.1389del (p.Tyr466fs)	ENSG00000184908	frameshift deletion	Pathogenic	930786	Y	125	6.56	.	yes	.	.	.
chr1	17282897	17282897	rs144944758	C	A	PADI3	NM_016233.2(PADI3):c.1813C>A (p.Pro605Thr)	ENSG00000142619	missense	Pathogenic	374869	.	11	24.5	0.0004	.	.	.	yes
chr1	19244921	19244921	rs757025272	G	A	EMC1	NM_015047.3(EMC1):c.205C>T (p.Arg69Ter)	ENSG00000127463	stop gained	Pathogenic	1357922	.	46	38	6.458e-05	.	.	.	.
chr1	21220008	21220008	rs3026906	G	A	ECE1	NM_001397.3(ECE1):c.2260C>T (p.Arg754Cys)	ENSG00000117298	missense	Pathogenic	9133	Y	43	24.1	0.0002	.	.	.	.
chr1	25543763	25543763	rs121908324	G	A	LDLRAP1	NM_015627.3(LDLRAP1):c.65G>A (p.Trp22Ter)	ENSG00000157978	stop gained	Pathogenic	4773	.	37	37	2.365e-05	.	.	.	.
chr1	40314352	40314352	rs1085307973	C	T	COL9A2	NM_001852.4(COL9A2):c.186G>A (p.Pro62=)	ENSG00000049089	synonymous SNV	Pathogenic/Likely pathogenic	427128	.	66	24.1	3.232e-05	yes	.	.	.
chr1	45013717	45013717	rs202224318	G	C	UROD	NM_000374.5(UROD):c.400G>C (p.Val134Leu)	ENSG00000126088	missense	Pathogenic	3910501	Y	48	26.3	0.0007	.	.	.	.
chr1	45507491	45507491	rs796051995	C	T	MMACHC	NM_015506.3(MMACHC):c.217C>T (p.Arg73Ter)	ENSG00000132763	stop gained	Pathogenic	203825	Y	113	32	.	.	.	.	.
chr1	52978368	52978368	rs144132787	G	T	SCP2	NM_002979.5(SCP2):c.825+1G>T	ENSG00000116171	splice donor	Pathogenic/Likely pathogenic	488590	.	17	34	9.685e-05	.	.	.	yes
chr1	56940965	56940965	rs41286844	G	A	C8B	NM_000066.4(C8B):c.1282C>T (p.Arg428Ter)	ENSG00000021852	stop gained	Pathogenic	17038	Y	4	41	0.001	.	.	.	yes
chr1	113908017	113908017	rs201626532	C	T	DCLRE1B	NM_022836.4(DCLRE1B):c.364C>T (p.Arg122Ter)	ENSG00000118655	stop gained	Pathogenic	1801221	Y	21	37	.	.	.	.	.
chr1	145927328	145927328	rs201779890	C	G	RBM8A	NM_005105.5(RBM8A):c.67+32G>C	ENSG00000234222	intron	Pathogenic/Likely pathogenic/Pathogenic, low penetrance	30465	.	95	14.95	.	.	.	.	.
chr1	152308777	152308777	rs200002200	G	A	FLG	NM_002016.2(FLG):c.6109C>T (p.Arg2037Ter)	ENSG00000143631	stop gained	Pathogenic/Likely pathogenic	280166	Y	21	30	0.0005	.	.	.	.
chr1	156868250	156868250	rs1232901259	G	A	NTRK1	NM_002529.4(NTRK1):c.574+1G>A	ENSG00000198400	splice donor	Pathogenic	637365	Y	80	34	.	yes	.	.	.
chr1	169536616	169536616	rs2526378815	G	A	F5	NM_000130.5(F5):c.4861C>T (p.Arg1621Ter)	ENSG00000198734	stop gained	Pathogenic/Likely pathogenic	2896365	Y	60	37	.	yes	.	.	.
chr1	179552608	179552608	rs200482683	C	T	NPHS2	NM_014625.4(NPHS2):c.868G>A (p.Val290Met)	ENSG00000116218	missense	Pathogenic/Likely pathogenic	126418	Y	23	25	0.0002	.	.	.	yes
chr1	179575606	179575606	rs776016821	C	A	NPHS2	NM_014625.4(NPHS2):c.259G>T (p.Glu87Ter)	ENSG00000116218	stop gained	Pathogenic	917730	Y	23	39	.	.	.	yes	.
chr1	197133380	197133380	rs145489194	G	A	ASPM	NM_018136.5(ASPM):c.2389C>T (p.Arg797Ter)	ENSG00000066279	stop gained	Pathogenic	4965	.	44	40	.	.	.	.	.
chr2	25234373	25234373	rs147001633	C	T	DNMT3A	NM_022552.5(DNMT3A):c.2645G>A (p.Arg882His)	ENSG00000119772	missense	Pathogenic/Likely pathogenic	375881	Y	117	24.6	0.0003	.	yes	.	.
chr2	29071260	29071260	rs367658438	C	T	PCARE	NM_001029883.3(PCARE):c.3002G>A (p.Trp1001Ter)	ENSG00000179270	stop gained	Pathogenic/Likely pathogenic	438048	.	34	37	0.0003	.	yes	.	.
chr2	44312619	44312619	rs139251285	C	T	SLC3A1	NM_000341.4(SLC3A1):c.1366C>T (p.Arg456Cys)	ENSG00000138079	missense	Pathogenic/Likely pathogenic	3586670	Y	32	27.1	.	.	.	.	.
chr2	71682669	71682669	rs746663568	G	A	DYSF	NM_001130987.2(DYSF):c.6313G>A (p.Ala2105Thr)	ENSG00000135636	missense	Pathogenic/Likely pathogenic	557110	.	81	23	.	.	.	.	.
chr2	127292756	127292756	rs34295337	G	A	ERCC3	NM_000122.2(ERCC3):c.325C>T (p.Arg109Ter)	ENSG00000163161	stop gained	Pathogenic/Likely pathogenic	265515	Y	166	37	0.0002	yes	.	.	.
chr2	151501410	151501410	rs748550315	-	TGAG	NEB	NM_001164508.2(NEB):c.23998_24001dup (p.Asn8001fs)	ENSG00000183091	frameshift insertion	Pathogenic/Likely pathogenic	1356551	.	134	37	.	.	.	.	.
chr2	165913576	165913576	rs748663904	C	A	TTC21B	NM_024753.5(TTC21B):c.2209G>T (p.Glu737Ter)	ENSG00000123607	stop gained	Pathogenic/Likely pathogenic	996789	.	31	52	9.689e-05	.	.	.	.
chr2	172491461	172491461	rs769808745	C	T	ITGA6	NM_000210.4(ITGA6):c.2926C>T (p.Arg976Ter)	ENSG00000091409	stop gained	Pathogenic/Likely pathogenic	632334	Y	42	39	.	yes	.	.	.
chr2	218809700	218809700	rs201114717	C	T	CYP27A1	NM_000784.4(CYP27A1):c.379C>T (p.Arg127Trp)	ENSG00000135929	missense	Pathogenic	65865	.	115	23.9	9.706e-05	.	.	.	.
chr2	218882368	218882368	rs121908119	C	A	WNT10A	NM_025216.3(WNT10A):c.321C>A (p.Cys107Ter)	ENSG00000135925	stop gained	Pathogenic	4461	.	86	35	0.0008	.	.	.	yes
chr2	240868890	240868890	rs180177201	-	C	AGXT	NM_000030.3(AGXT):c.33dup (p.Lys12fs)	ENSG00000172482	frameshift insertion	Pathogenic	140583	Y	45	14.2	0.0002	.	.	.	.
chr3	33024250	33024250	.	C	A	GLB1	NM_000404.4(GLB1):c.1143+1G>T	ENSG00000170266	splice donor	Likely pathogenic	3761539	Y	152	32	.	yes	.	.	.
chr3	52375994	52375994	rs367692811	G	A	DNAH1	NM_015512.5(DNAH1):c.7198+1G>A	ENSG00000114841	splice donor	Likely pathogenic	2027844	Y	60	32	3.233e-05	.	.	.	.
chr3	53230612	53230612	rs782092363	G	A	TKT	NM_001064.4(TKT):c.952C>T (p.Arg318Cys)	ENSG00000163931	missense	Pathogenic	223091	Y	32	26.4	6.457e-05	.	.	.	.
chr3	128896496	128896496	rs761102100	G	A	ACAD9	NM_014049.5(ACAD9):c.514G>A (p.Gly172Arg)	ENSG00000177646	missense	Likely pathogenic	372569	.	40	25.7	9.688e-05	.	.	.	.
chr3	128901350	128901350	rs750089899	G	A	ACAD9	NM_014049.5(ACAD9):c.882+1G>A	ENSG00000177646	splice donor	Likely pathogenic	1067512	.	40	35	.	.	.	.	yes
chr3	149009278	149009278	rs727502871	G	-	GYG1	NM_004130.4(GYG1):c.487del (p.Asp163fs)	ENSG00000163754	frameshift deletion	Pathogenic	162665	.	47	33	0.0003	.	.	.	.
chr3	171018580	171018580	rs761992056	C	T	SLC2A2	NM_000340.2(SLC2A2):c.59G>A (p.Gly20Asp)	ENSG00000163581	missense	Likely pathogenic	2577276	.	59	23.1	.	.	.	.	.
chr3	183041679	183041679	rs119103213	T	G	MCCC1	NM_020166.5(MCCC1):c.1155A>C (p.Arg385Ser)	ENSG00000078070	missense	Pathogenic/Likely pathogenic	1930	.	33	23.7	0.0001	.	yes	.	.
chr4	5625766	5625766	rs73198165	G	A	EVC2	NM_147127.5(EVC2):c.2029C>T (p.Arg677Ter)	ENSG00000173040	stop gained	Pathogenic	550579	Y	87	46	3.228e-05	.	yes	.	.
chr4	6301467	6301467	rs199946797	C	T	WFS1	NM_006005.3(WFS1):c.1672C>T (p.Arg558Cys)	ENSG00000109501	missense	Pathogenic/Likely pathogenic	198835	Y	90	25.5	0.0003	.	.	.	.
chr4	67753920	67753920	rs104893842	C	T	GNRHR	NM_000406.3(GNRHR):c.416G>A (p.Arg139His)	ENSG00000109163	missense	Pathogenic	16030	.	44	25.8	0.0003	.	yes	.	.
chr4	70642685	70642685	rs587776588	-	AG	ENAM	NM_031889.3(ENAM):c.1259_1260insAG (p.Pro422fs)	ENSG00000132464	frameshift insertion	Pathogenic/Likely pathogenic	4238	.	7	23.3	0.0004	.	.	.	.
chr4	122947489	122947489	rs149688478	G	A	AFG2A	NM_145207.3(AFG2A):c.1714+1G>A	ENSG00000145375	splice donor	Pathogenic	207803	.	66	35	0.0007	.	.	.	.
chr4	186286490	186286490	rs201007090	G	A	F11	NM_000128.4(F11):c.1556G>A (p.Trp519Ter)	ENSG00000088926	stop gained	Pathogenic	188887	.	11	45	.	.	.	.	.
chr5	13917142	13917142	rs574586008	C	T	DNAH5	NM_001369.3(DNAH5):c.1089+1G>A	ENSG00000039139	splice donor	Pathogenic	572984	Y	54	32	6.457e-05	.	.	.	yes
chr5	38490283	38490283	rs199775294	G	A	LIFR	NM_001127671.2(LIFR):c.2074C>T (p.Arg692Ter)	ENSG00000113594	stop gained	Pathogenic/Likely pathogenic	189235	Y	112	42	6.489e-05	.	.	.	.
chr5	39342112	39342112	rs34000044	G	T	C9	NM_001737.5(C9):c.162C>A (p.Cys54Ter)	ENSG00000113600	stop gained	Pathogenic/Likely pathogenic	17041	Y	4	35	0.0007	.	.	.	.
chr5	40945261	40945271	rs770367814	ACGTCGACAGA	-	C7	NM_000587.4(C7):c.633_643del (p.Ser212fs)	ENSG00000112936	frameshift deletion	Pathogenic	871489	Y	4	22.6	0.0001	.	.	.	.
chr5	123364528	123364528	rs772596480	G	A	CEP120	NM_001375405.1(CEP120):c.2548C>T (p.Arg850Ter)	ENSG00000168944	stop gained	Pathogenic	3670898	.	118	41	.	.	.	.	.
chr5	131165096	131165096	rs149782619	C	G	HINT1	NM_005340.7(HINT1):c.110G>C (p.Arg37Pro)	ENSG00000169567	missense	Pathogenic	37312	.	57	6.612	0.0006	.	.	.	.
chr5	148116452	148116452	rs767816225	G	T	SPINK5	NM_006846.4(SPINK5):c.2098G>T (p.Gly700Ter)	ENSG00000133710	stop gained	Pathogenic	2734797	Y	159	38	6.457e-05	.	.	.	.
chr6	38815616	38815622	rs766707325	TGACCCA	-	DNAH8	NM_001206927.2(DNAH8):c.3483_3489del (p.Thr1162fs)	ENSG00000124721	frameshift deletion	Pathogenic	525325	.	8	23.1	0.0002	.	.	.	.
chr6	65402507	65402507	rs143994166	A	T	EYS	NM_001142800.2(EYS):c.1155T>A (p.Cys385Ter)	ENSG00000188107	stop gained	Pathogenic/Likely pathogenic	236447	.	36	33	0.001	.	.	.	yes
chr6	80201023	80201023	rs386834233	G	A	BCKDHB	NM_183050.4(BCKDHB):c.832G>A (p.Gly278Ser)	ENSG00000083123	missense	Pathogenic/Likely pathogenic	65771	.	10	28.3	0.0009	.	.	.	.
chr7	30019110	30019110	rs542489955	-	G	FKBP14	NM_017946.4(FKBP14):c.362dup (p.Glu122fs)	ENSG00000106080	frameshift insertion	Pathogenic/Likely pathogenic	279809	.	55	33	0.001	.	.	.	yes
chr7	66081881	66081881	rs754995756	G	A	ASL	NM_000048.4(ASL):c.91G>A (p.Asp31Asn)	ENSG00000126522	missense	Pathogenic/Likely pathogenic	551039	Y	65	25.3	.	.	.	yes	.
chr7	80672800	80672800	rs148910227	C	T	CD36	NM_001001548.3(CD36):c.1156C>T (p.Arg386Trp)	ENSG00000135218	missense	Likely pathogenic	632510	.	5	25	0.0006	.	.	.	.
chr7	107689054	107689054	rs111033212	T	C	SLC26A4	NM_000441.2(SLC26A4):c.1003T>C (p.Phe335Leu)	ENSG00000091137	missense	Likely pathogenic	4842	.	49	26.3	0.0005	.	.	.	yes
chr7	107791868	107791868	rs386833478	A	-	SLC26A3	NM_000111.3(SLC26A3):c.344del (p.Ile115fs)	ENSG00000091138	frameshift deletion	Pathogenic	55996	.	21	20.7	.	.	.	.	.
chr7	117592212	117592212	rs121908746	-	A	CFTR	NM_000492.4(CFTR):c.2052dup (p.Gln685fs)	ENSG00000001626	frameshift insertion	Pathogenic	35838	Y	103	22.5	.	.	.	.	.
chr8	93780633	93780633	rs202149403	T	C	TMEM67	NM_153704.6(TMEM67):c.755T>C (p.Met252Thr)	ENSG00000164953	missense	Pathogenic/Likely pathogenic	1387	Y	193	23.6	3.227e-05	.	yes	.	.
chr8	104424345	104424345	rs201258823	G	T	DPYS	NM_001385.3(DPYS):c.1137C>A (p.Ser379Arg)	ENSG00000147647	missense	Pathogenic/Likely pathogenic	372797	.	45	24.9	0.0002	.	.	.	.
chr8	142875013	142875013	rs1221010438	G	A	CYP11B1	NM_000497.4(CYP11B1):c.1342C>T (p.Arg448Cys)	ENSG00000160882	missense	Pathogenic/Likely pathogenic	1459491	Y	60	25.2	.	.	.	.	.
chr9	34459054	34459054	rs397515363	-	T	DNAI1	NM_012144.4(DNAI1):c.48+2dup	ENSG00000122735	splice donor	Pathogenic	5604	Y	58	31	0.0004	.	.	.	.
chr9	95125085	95125085	rs370510954	C	A	FANCC	NM_000136.3(FANCC):c.996+1G>T	ENSG00000158169	splice donor	Pathogenic/Likely pathogenic	265137	Y	137	33	6.457e-05	.	.	.	.
chr9	95955996	95955996	rs147948835	C	T	ERCC6L2	NM_020207.7(ERCC6L2):c.1930C>T (p.Arg644Ter)	ENSG00000182150	stop gained	Pathogenic	125449	Y	10	44	0.0002	.	.	.	.
chr9	108878731	108878731	rs376078668	G	A	ELP1	NM_003640.5(ELP1):c.3592C>T (p.Arg1198Ter)	ENSG00000070061	stop gained	Pathogenic/Likely pathogenic	553107	Y	65	49	6.457e-05	.	.	.	.
chr9	128634843	128634843	rs1554771066	T	C	DYNC2I2	NM_052844.4(DYNC2I2):c.1060A>G (p.Thr354Ala)	ENSG00000119333	missense	Pathogenic/Likely pathogenic	446623	Y	77	19.65	.	.	.	.	.
chr9	137101088	137101088	rs387906886	C	T	MAN1B1	NM_016219.5(MAN1B1):c.1000C>T (p.Arg334Cys)	ENSG00000177239	missense	Pathogenic/Likely pathogenic	30415	.	68	31	3.23e-05	.	.	.	.
chr1	215648707	215648708	rs1553250192	GT	-	USH2A	NM_206933.4(USH2A):c.14402_14403del (p.Tyr4801fs)	ENSG00000042781	frameshift deletion	Pathogenic/Likely pathogenic	556553	.	49	35	.	.	.	.	.
chr10	16954407	16954407	rs769881615	G	A	CUBN	NM_001081.4(CUBN):c.4837C>T (p.Arg1613Ter)	ENSG00000107611	stop gained	Pathogenic/Likely pathogenic	631630	Y	40	44	.	.	.	.	.
chr10	54317414	54317414	rs111033260	G	A	PCDH15	NM_001384140.1(PCDH15):c.733C>T (p.Arg245Ter)	ENSG00000150275	stop gained	Pathogenic	4933	.	22	44	3.233e-05	.	.	.	.
chr10	89222511	89222511	rs116928232	C	T	LIPA	NM_000235.4(LIPA):c.894G>A (p.Gln298=)	ENSG00000107798	synonymous SNV	Pathogenic/Likely pathogenic	203361	Y	52	24.7	0.0007	.	.	.	.
chr10	97600168	97600168	rs185803104	G	T	HOGA1	NM_138413.4(HOGA1):c.700+5G>T	ENSG00000241935	intron	Pathogenic	204285	.	11	24	0.0007	.	.	.	.
chr10	98423772	98423772	rs769446880	G	A	HPS1	NM_000195.5(HPS1):c.1513C>T (p.Gln505Ter)	ENSG00000107521	stop gained	Pathogenic/Likely pathogenic	1341397	Y	25	42	.	.	.	.	.
chr10	119030301	119030303	rs538539239	CCG	-	NANOS1	NM_199461.4(NANOS1):c.502GCC[5] (p.Ala173del)	ENSG00000188613	inframe deletion	Pathogenic	65391	.	46	13.6	0.0005	.	.	.	.
chr11	723327	723327	rs758700198	-	C	EPS8L2	NM_022772.4(EPS8L2):c.1430dup (p.Val478fs)	ENSG00000177106	frameshift insertion	Pathogenic	1334121	.	2	22.8	0.0005	.	.	.	.
chr11	6619191	6619191	rs746085696	C	G	TPP1	NM_000391.4(TPP1):c.89+5G>C	ENSG00000166340	intron	Pathogenic	207599	.	45	25.8	.	.	.	.	.
chr11	22221158	22221158	rs199501657	A	G	ANO5	NM_213599.3(ANO5):c.242A>G (p.Asp81Gly)	ENSG00000171714	missense	Pathogenic/Likely pathogenic	96679	Y	72	27.7	0.0002	.	.	.	.
chr11	47448904	47448904	rs1595903667	G	A	RAPSN	NM_005055.5(RAPSN):c.61C>T (p.Gln21Ter)	ENSG00000165917	stop gained	Pathogenic/Likely pathogenic	802677	Y	86	37	.	.	.	.	.
chr11	78109498	78109498	rs777686455	-	T	ALG8	NM_024079.5(ALG8):c.981dup (p.Val328fs)	ENSG00000159063	frameshift insertion	Pathogenic	956334	.	93	32	.	.	.	.	.
chr11	89178278	89178278	rs61753253	G	A	TYR	NM_000372.5(TYR):c.325G>A (p.Gly109Arg)	ENSG00000077498	missense	Pathogenic/Likely pathogenic	99562	.	43	27.9	0.0001	.	.	.	.
chr11	108121608	108121608	rs120074142	T	C	ACAT1	NM_000019.4(ACAT1):c.2T>C (p.Met1Thr)	ENSG00000075239	start lost	Pathogenic	666461	Y	47	23.1	.	.	.	.	.
chr11	112228614	112228614	rs1328320990	A	G	PTS	NM_000317.3(PTS):c.104A>G (p.Glu35Gly)	ENSG00000150787	missense	Likely pathogenic	1068143	.	49	26.7	.	.	.	.	.
chr11	118263084	118263084	rs752672077	T	-	MPZL2	NM_005797.4(MPZL2):c.72del (p.Ile24fs)	ENSG00000149573	frameshift deletion	Pathogenic/Likely pathogenic	585268	.	4	22.5	0.0004	.	.	.	.
chr12	48966524	48966524	rs2137611223	G	-	WNT10B	NM_003394.4(WNT10B):c.741del (p.Lys246_Cys247insTer)	ENSG00000169884	stop gained	Pathogenic	1695395	.	41	31	.	.	.	.	.
chr12	57244222	57244222	rs371720347	T	A	STAC3	NM_145064.3(STAC3):c.862A>T (p.Lys288Ter)	ENSG00000185482	stop gained	Pathogenic/Likely pathogenic	425007	.	61	42	0.0002	.	.	.	.
chr12	80254572	80254572	rs1592613721	T	C	OTOGL	NM_001378609.3(OTOGL):c.1441+2T>C	ENSG00000165899	splice donor	Pathogenic/Likely pathogenic	806911	.	4	33	.	.	.	.	.
chr12	91056073	91056073	rs758552587	G	A	KERA	NM_007035.4(KERA):c.209C>T (p.Pro70Leu)	ENSG00000139330	missense	Pathogenic	2735921	.	10	27.3	3.245e-05	.	.	.	.
chr12	120737094	120737094	rs61732144	C	T	ACADS	NM_000017.4(ACADS):c.319C>T (p.Arg107Cys)	ENSG00000122971	missense	Pathogenic	3826	.	40	25.9	0.0002	.	.	.	.
chr13	49549530	49549530	rs200826424	G	A	RCBTB1	NM_018191.4(RCBTB1):c.973C>T (p.His325Tyr)	ENSG00000136144	missense	Likely pathogenic	253018	.	10	23.7	0.0002	yes	.	.	.
chr13	51946346	51946346	rs751078884	C	G	ATP7B	NM_000053.4(ATP7B):c.2998G>C (p.Gly1000Arg)	ENSG00000123191	missense	Pathogenic	1448460	Y	106	23.7	.	yes	.	.	.
chr13	110458844	110458850	rs769841712	GGGCTTC	-	COL4A2	NM_001846.4(COL4A2):c.1507_1513del (p.Gly503fs)	ENSG00000134871	frameshift deletion	Pathogenic	2847390	.	38	32	6.464e-05	.	.	.	.
chr13	113118518	113118518	rs121964931	C	T	F7	NM_019616.4(F7):c.845C>T (p.Ala282Val)	ENSG00000057593	missense	Pathogenic/Likely pathogenic	627403	.	18	22.5	0.0001	.	.	.	.
chr13	113118668	113118668	rs36209567	C	T	F7	NM_019616.4(F7):c.995C>T (p.Ala332Val)	ENSG00000057593	missense	Pathogenic/Likely pathogenic	12076	.	18	23.5	0.0006	.	.	.	.
chr13	113118995	113118995	rs750457207	C	-	F7	NM_019616.4(F7):c.1325del (p.Pro442fs)	ENSG00000057593	frameshift deletion	Pathogenic/Likely pathogenic	626999	.	18	20.8	0.0002	.	.	.	.
chr14	24261803	24261803	rs1230140208	A	G	TGM1	NM_000359.3(TGM1):c.400T>C (p.Tyr134His)	ENSG00000092295	missense	Pathogenic/Likely pathogenic	633817	Y	51	23.8	.	.	.	.	.
chr14	45198718	45198718	rs144567652	C	T	FANCM	NM_020937.4(FANCM):c.5791C>T (p.Arg1931Ter)	ENSG00000187790	stop gained	Pathogenic/Likely pathogenic	526381	Y	123	42	0.001	yes	.	.	.
chr14	58646513	58646513	rs201251394	G	T	DACT1	NM_001079520.2(DACT1):c.1779G>T (p.Lys593Asn)	ENSG00000165617	missense	Pathogenic	2443967	.	80	20.4	0.0003	.	.	.	.
chr14	94378529	94378529	rs61761869	G	A	SERPINA1	NM_000295.5(SERPINA1):c.1177C>T (p.Pro393Ser)	ENSG00000197249	missense	Pathogenic/Likely pathogenic	289135	Y	62	25.6	0.0003	.	.	.	.
chr15	42387803	42387803	rs80338800	A	-	CAPN3	NM_000070.3(CAPN3):c.550del (p.Thr184fs)	ENSG00000092529	frameshift deletion	Pathogenic	17621	Y	42	11.7	0.0004	.	.	.	.
chr15	42387851	42387865	rs727503837	GTTCTGGAGTGCTCT	-	CAPN3	NM_000070.3(CAPN3):c.598_612del (p.Phe200_Leu204del)	ENSG00000092529	inframe deletion	Pathogenic	166786	Y	42	20.5	3.228e-05	.	.	.	yes
chr15	43403697	43403697	rs200092283	G	T	TUBGCP4	NM_014444.5(TUBGCP4):c.1746G>T (p.Leu582=)	ENSG00000137822	synonymous SNV	Pathogenic/Likely pathogenic	190123	.	29	12.57	0.0004	.	.	.	.
chr15	44648996	44648997	rs312262727	AG	-	SPG11	NM_025137.4(SPG11):c.1471_1472del (p.Leu491fs)	ENSG00000104133	frameshift deletion	Pathogenic	41273	.	136	31	3.231e-05	.	.	.	.
chr15	45065303	45065303	rs145813597	C	A	SORD	NM_003104.6(SORD):c.458C>A (p.Ala153Asp)	ENSG00000140263	missense	Pathogenic/Likely pathogenic	1012846	.	12	25.9	0.0003	.	.	.	.
chr15	45111496	45111496	rs567500345	-	C	DUOX2	NM_001363711.2(DUOX2):c.602dup (p.Gln202fs)	ENSG00000140279	frameshift insertion	Pathogenic/Likely pathogenic	279800	.	41	26.4	0.0009	.	.	.	.
chr15	71811591	71811591	rs104894493	G	A	NR2E3	NM_014249.4(NR2E3):c.227G>A (p.Arg76Gln)	ENSG00000278570	missense	Pathogenic/Likely pathogenic	5530	.	50	28	0.0003	.	.	yes	.
chr16	2496605	2496605	rs376712059	G	A	TBC1D24	NM_001199107.2(TBC1D24):c.457G>A (p.Glu153Lys)	ENSG00000162065	missense	Pathogenic/Likely pathogenic	207499	Y	200	27.7	.	.	.	.	.
chr16	3243205	3243205	rs104895097	C	T	MEFV	NM_000243.3(MEFV):c.2282G>A (p.Arg761His)	ENSG00000103313	missense	Pathogenic/Likely pathogenic	2549	Y	164	10.62	0.0002	.	.	yes	.
chr16	23380170	23380170	rs550424284	G	A	SCNN1B	NM_000336.3(SCNN1B):c.1542+1G>A	ENSG00000168447	splice donor	Pathogenic/Likely pathogenic	870735	Y	61	34	3.236e-05	.	.	.	.
chr16	23634954	23634954	rs540962715	A	T	PALB2	NM_024675.4(PALB2):c.1592T>A (p.Leu531Ter)	ENSG00000083093	stop gained	Pathogenic	2673844	Y	157	35	9.684e-05	.	yes	.	.
chr16	29813694	29813694	rs587778771	-	C	PRRT2	NM_145239.3(PRRT2):c.649del (p.Arg217fs)	ENSG00000167371	frameshift insertion	Pathogenic/Likely pathogenic	39752	.	132	31	0.0003	.	.	.	yes
chr16	71572685	71572685	rs182191343	C	T	TAT	NM_000353.3(TAT):c.412G>A (p.Val138Ile)	ENSG00000198650	missense	Likely pathogenic	4076950	.	24	22.6	6.458e-05	.	.	.	.
chr16	72014641	72014641	rs201230446	C	T	DHODH	NM_001361.5(DHODH):c.403C>T (p.Arg135Cys)	ENSG00000102967	missense	Pathogenic/Likely pathogenic	16801	.	40	26.7	9.687e-05	.	.	.	.
chr16	81365432	81365432	rs119485088	G	A	GAN	NM_022041.4(GAN):c.1456G>A (p.Glu486Lys)	ENSG00000261609	missense	Pathogenic/Likely pathogenic	5030	.	51	23.3	.	.	.	.	.
chr16	89546761	89546761	rs141644720	G	T	SPG7	NM_003119.4(SPG7):c.1552+1G>T	ENSG00000197912	splice donor	Pathogenic/Likely pathogenic	807498	.	79	35	.	.	yes	.	.
chr17	6425781	6425781	rs62637014	C	T	AIPL1	NM_014336.5(AIPL1):c.834G>A (p.Trp278Ter)	ENSG00000129221	stop gained	Pathogenic	5565	.	47	44	0.0004	.	.	.	.
chr17	8013918	8013918	rs61750168	C	T	GUCY2D	NM_000180.4(GUCY2D):c.2302C>T (p.Arg768Trp)	ENSG00000132518	missense	Pathogenic	98563	.	68	31	6.461e-05	.	.	.	.
chr17	8112177	8112177	rs121434233	G	A	ALOXE3	NM_021628.3(ALOXE3):c.700C>T (p.Arg234Ter)	ENSG00000179148	stop gained	Pathogenic	3408	Y	49	44	0.0004	.	yes	.	.
chr17	8265438	8265438	rs147698247	C	T	PFAS	NM_012393.3(PFAS):c.2431C>T (p.Arg811Trp)	ENSG00000178921	missense	Likely pathogenic	3767279	.	0	25.7	0.0003	.	.	.	.
chr17	18166434	18166434	rs372466080	C	T	MYO15A	NM_016239.4(MYO15A):c.9861C>T (p.Gly3287=)	ENSG00000091536	synonymous SNV	Pathogenic/Likely pathogenic	45777	.	3	0.498	6.46e-05	.	.	.	.
chr17	38329018	38329018	rs1567725425	T	-	GPR179	NM_001004334.4(GPR179):c.1727del (p.Tyr576fs)	ENSG00000277399	frameshift insertion	Pathogenic/Likely pathogenic	623175	.	7	29	3.231e-05	.	.	.	.
chr17	42565668	42565668	rs140709867	C	T	COASY	NM_025233.7(COASY):c.1495C>T (p.Arg499Cys)	ENSG00000068120	missense	Pathogenic	100662	.	52	29.9	.	.	.	yes	.
chr17	58273467	58273480	rs536522394	GGGTTGGGTTCCAT	-	MPO	NM_000250.2(MPO):c.1555_1568del (p.Met519fs)	ENSG00000005381	frameshift deletion	Pathogenic/Likely pathogenic	3629	Y	14	29.7	0.0006	.	yes	.	.
chr17	75765055	75765055	rs104894572	G	T	GALK1	NM_000154.2(GALK1):c.82C>A (p.Pro28Thr)	ENSG00000108479	missense	Pathogenic	5630	Y	31	26.5	.	.	.	yes	.
chr17	78993849	78993849	rs587776895	-	GGCGC	CANT1	NM_001159773.2(CANT1):c.902_906dup (p.Ser303fs)	ENSG00000171302	frameshift insertion	Pathogenic/Likely pathogenic	31013	.	86	32	.	.	.	.	.
chr18	46529227	46529227	rs201587138	G	A	LOXHD1	NM_001384474.1(LOXHD1):c.4480C>T (p.Arg1494Ter)	ENSG00000167210	stop gained	Pathogenic/Likely pathogenic	178396	.	4	42	0.0009	.	.	.	.
chr18	46557355	46557355	rs1301706601	C	T	LOXHD1	NM_001384474.1(LOXHD1):c.3350+1G>A	ENSG00000167210	splice donor	Pathogenic/Likely pathogenic	955245	.	4	33	.	.	.	.	.
chr18	46639802	46639802	rs2038940533	T	C	LOXHD1	NM_001384474.1(LOXHD1):c.327-2A>G	ENSG00000167210	splice acceptor	Likely pathogenic	840180	.	4	34	.	.	.	.	.
chr19	920746	920746	rs104894702	T	A	KISS1R	NM_032551.5(KISS1R):c.1195T>A (p.Ter399Arg)	ENSG00000116014	stop lost	Pathogenic/Likely pathogenic	5757	.	53	12.86	0.0001	.	.	.	yes
chr19	11576452	11576452	rs1025967277	G	A	ACP5	NM_001611.5(ACP5):c.526C>T (p.Arg176Ter)	ENSG00000102575	stop gained	Pathogenic	521783	Y	92	36	.	yes	.	.	.
chr19	12897824	12897824	rs121434369	C	T	GCDH	NM_000159.4(GCDH):c.1204C>T (p.Arg402Trp)	ENSG00000105607	missense	Pathogenic/Likely pathogenic	2085	.	78	29.7	0.0003	.	.	.	.
chr19	16928030	16928030	rs747464118	G	A	CPAMD8	NM_015692.5(CPAMD8):c.3349C>T (p.Arg1117Ter)	ENSG00000160111	stop gained	Likely pathogenic	3382024	.	14	42	.	.	.	.	.
chr19	18868806	18868806	rs606231383	-	G	GDF1	NM_001492.6(GDF1):c.909dup (p.Val304fs)	ENSG00000130283	frameshift insertion	Pathogenic/Likely pathogenic	65389	Y	39	23.1	0.0009	.	.	.	.
chr19	29702957	29702967	rs515726204	ACAGCCCCCCG	-	C19orf12	NM_031448.6(C19orf12):c.171_181del (p.Gly58fs)	ENSG00000131943	frameshift deletion	Pathogenic	31155	.	48	32	0.0003	yes	.	.	.
chr19	35848787	35848787	rs1555763372	A	-	NPHS1	NM_004646.4(NPHS1):c.1020del (p.Ser341fs)	ENSG00000161270	frameshift deletion	Pathogenic/Likely pathogenic	496269	Y	40	23	.	.	.	.	.
chr20	13788652	13788652	rs150613320	G	C	NDUFAF5	NM_024120.5(NDUFAF5):c.327G>C (p.Lys109Asn)	ENSG00000101247	missense	Pathogenic/Likely pathogenic	496269	.	52	34	0.0002	.	yes	.	.
chr20	44625581	44625581	rs121908735	G	A	ADA	NM_000022.4(ADA):c.466C>T (p.Arg156Cys)	ENSG00000196839	missense	Pathogenic	265061	Y	74	33	.	.	.	.	.
chr20	44930608	44930608	rs745323605	G	A	PABPC1L	NM_001372179.1(PABPC1L):c.1121G>A (p.Arg374Gln)	ENSG00000101104	missense	Pathogenic	3602613	.	7	32	.	.	.	.	.
chr20	54158136	54158136	rs114368325	G	A	CYP24A1	NM_000782.5(CYP24A1):c.1186C>T (p.Arg396Trp)	ENSG00000019186	missense	Pathogenic/Likely pathogenic	29679	.	15	27	0.001	.	.	.	.
chr22	40350018	40350018	rs374259530	T	C	ADSL	NM_000026.4(ADSL):c.340T>C (p.Tyr114His)	ENSG00000239900	missense	Pathogenic	204807	.	49	27.7	3.228e-05	.	.	.	.
chr22	50523994	50523994	rs74315511	C	T	SCO2	NM_005138.3(SCO2):c.418G>A (p.Glu140Lys)	ENSG00000284194	missense	Pathogenic	5681	Y	170	25.2	0.0001	.	.	.	.
chr22	50722298	50722298	rs373588048	G	T	SHANK3	NM_001372044.2(SHANK3):c.4690G>T (p.Asp1564Tyr)	ENSG00000251322	missense	Pathogenic	975999	Y	81	26.9	.	.	.	.	.
chrX	67545306	67545306	.	-	TGC	AR	NM_000044.6(AR):c.160_162dup (p.Leu57_Gln58insLeu)	ENSG00000169083	inframe insertion	Pathogenic	3761867	Y	93	.	0.0002	yes	.	.	.
Abbreviations: AF, allele frequency; CADD, Combined Annotation-Dependent Depletion (Combined Annotation-Dependent Depletion (CADD) PHRED scores are standardized metrics used to predict the deleteriousness of genetic variants across the human genome); ENSG ID, Ensembl gene ID; GnomAD, The Genome Aggregation Database; HGVS, Human Genome Variation Society; HPO, Human Phenotype Ontology; TREC, T-cell…

## Sheet: Table_S3
Supplementary Table S3. Gene set enrichment analysis of genes with qualifying variants. The table includes enriched terms with a gene number per term of ≥5. Terms highlighted in red are presented in Figure 4.
TREC slope quartile (Q)	term ID	term description	observed gene count	background gene count	strength	signal	false discovery rate	matching proteins in your network (IDs)	matching proteins (labels)
Q1	HP:0001367	Abnormal joint morphology	11	905	1.23	1.78	8.04e-09	9606.ENSP00000218758,9606.ENSP00000242839,9606.ENSP00000267430,9606.ENSP00000285398,9606.ENSP00000306920,9606.ENSP00000356771,9606.ENSP00000361834,9606.ENSP00000364831,9606.ENSP00000376103,9606.ENSP00000386896,9606.ENSP00000431418	ACP5,ATP7B,FANCM,ERCC3,GLB1,F5,COL9A2,CLCNKB,C19orf12,ITGA6,NTRK1
Q1	HP:0000119	Abnormality of the genitourinary system	12	2189	0.89	0.95	1.63e-06	9606.ENSP00000218758,9606.ENSP00000242839,9606.ENSP00000267430,9606.ENSP00000285398,9606.ENSP00000306920,9606.ENSP00000356771,9606.ENSP00000363822,9606.ENSP00000364831,9606.ENSP00000367552,9606.ENSP00000376103,9606.ENSP00000386896,9606.ENSP00000431418	ACP5,ATP7B,FANCM,ERCC3,GLB1,F5,AR,CLCNKB,RCBTB1,C19orf12,ITGA6,NTRK1
Q1	HP:0000079	Abnormality of the urinary system	11	1657	0.97	1.07	1.8e-06	9606.ENSP00000218758,9606.ENSP00000242839,9606.ENSP00000267430,9606.ENSP00000285398,9606.ENSP00000306920,9606.ENSP00000356771,9606.ENSP00000363822,9606.ENSP00000364831,9606.ENSP00000376103,9606.ENSP00000386896,9606.ENSP00000431418	ACP5,ATP7B,FANCM,ERCC3,GLB1,F5,AR,CLCNKB,C19orf12,ITGA6,NTRK1
Q1	HP:0011277	Abnormality of the urinary system physiology	9	933	1.13	1.29	5.43e-06	9606.ENSP00000218758,9606.ENSP00000242839,9606.ENSP00000267430,9606.ENSP00000285398,9606.ENSP00000306920,9606.ENSP00000356771,9606.ENSP00000364831,9606.ENSP00000386896,9606.ENSP00000431418	ACP5,ATP7B,FANCM,ERCC3,GLB1,F5,CLCNKB,ITGA6,NTRK1
Q1	HP:0011842	Abnormal skeletal morphology	12	2573	0.82	0.82	5.43e-06	9606.ENSP00000218758,9606.ENSP00000242839,9606.ENSP00000267430,9606.ENSP00000285398,9606.ENSP00000306920,9606.ENSP00000356771,9606.ENSP00000361834,9606.ENSP00000363822,9606.ENSP00000364831,9606.ENSP00000376103,9606.ENSP00000386896,9606.ENSP00000431418	ACP5,ATP7B,FANCM,ERCC3,GLB1,F5,COL9A2,AR,CLCNKB,C19orf12,ITGA6,NTRK1
Q1	HP:0001939	Abnormality of metabolism/homeostasis	11	2168	0.85	0.85	1.36e-05	9606.ENSP00000218758,9606.ENSP00000242839,9606.ENSP00000267430,9606.ENSP00000285398,9606.ENSP00000306920,9606.ENSP00000356771,9606.ENSP00000363822,9606.ENSP00000364831,9606.ENSP00000376103,9606.ENSP00000386896,9606.ENSP00000431418	ACP5,ATP7B,FANCM,ERCC3,GLB1,F5,AR,CLCNKB,C19orf12,ITGA6,NTRK1
Q1	HP:0025031	Abnormality of the digestive system	11	2389	0.81	0.78	3.13e-05	9606.ENSP00000218758,9606.ENSP00000242839,9606.ENSP00000267430,9606.ENSP00000285398,9606.ENSP00000306920,9606.ENSP00000356771,9606.ENSP00000363822,9606.ENSP00000364831,9606.ENSP00000376103,9606.ENSP00000386896,9606.ENSP00000431418	ACP5,ATP7B,FANCM,ERCC3,GLB1,F5,AR,CLCNKB,C19orf12,ITGA6,NTRK1
Q1	HP:0033127	Abnormality of the musculoskeletal system	12	3173	0.73	0.68	3.13e-05	9606.ENSP00000218758,9606.ENSP00000242839,9606.ENSP00000267430,9606.ENSP00000285398,9606.ENSP00000306920,9606.ENSP00000356771,9606.ENSP00000361834,9606.ENSP00000363822,9606.ENSP00000364831,9606.ENSP00000376103,9606.ENSP00000386896,9606.ENSP00000431418	ACP5,ATP7B,FANCM,ERCC3,GLB1,F5,COL9A2,AR,CLCNKB,C19orf12,ITGA6,NTRK1
Q1	HP:0100022	Abnormality of movement	10	1758	0.9	0.89	3.13e-05	9606.ENSP00000218758,9606.ENSP00000242839,9606.ENSP00000267430,9606.ENSP00000285398,9606.ENSP00000306920,9606.ENSP00000361834,9606.ENSP00000363822,9606.ENSP00000364831,9606.ENSP00000376103,9606.ENSP00000431418	ACP5,ATP7B,FANCM,ERCC3,GLB1,COL9A2,AR,CLCNKB,C19orf12,NTRK1
Q1	HP:0003549	Abnormality of connective tissue	9	1294	0.99	1	3.84e-05	9606.ENSP00000242839,9606.ENSP00000267430,9606.ENSP00000285398,9606.ENSP00000306920,9606.ENSP00000363822,9606.ENSP00000364831,9606.ENSP00000376103,9606.ENSP00000386896,9606.ENSP00000431418	ATP7B,FANCM,ERCC3,GLB1,AR,CLCNKB,C19orf12,ITGA6,NTRK1
Q1	HP:0000951	Abnormality of the skin	10	1888	0.87	0.84	4.6e-05	9606.ENSP00000218758,9606.ENSP00000242839,9606.ENSP00000267430,9606.ENSP00000285398,9606.ENSP00000306920,9606.ENSP00000356771,9606.ENSP00000363822,9606.ENSP00000364831,9606.ENSP00000386896,9606.ENSP00000431418	ACP5,ATP7B,FANCM,ERCC3,GLB1,F5,AR,CLCNKB,ITGA6,NTRK1
Q1	HP:0010978	Abnormality of immune system physiology	9	1347	0.97	0.97	4.6e-05	9606.ENSP00000218758,9606.ENSP00000242839,9606.ENSP00000267430,9606.ENSP00000285398,9606.ENSP00000306920,9606.ENSP00000363822,9606.ENSP00000364831,9606.ENSP00000386896,9606.ENSP00000431418	ACP5,ATP7B,FANCM,ERCC3,GLB1,AR,CLCNKB,ITGA6,NTRK1
Q1	HP:0012211	Abnormal renal physiology	7	560	1.25	1.31	4.6e-05	9606.ENSP00000218758,9606.ENSP00000242839,9606.ENSP00000267430,9606.ENSP00000356771,9606.ENSP00000364831,9606.ENSP00000386896,9606.ENSP00000431418	ACP5,ATP7B,FANCM,F5,CLCNKB,ITGA6,NTRK1
Q1	HP:0000707	Abnormality of the nervous system	12	3471	0.69	0.63	4.73e-05	9606.ENSP00000218758,9606.ENSP00000242839,9606.ENSP00000267430,9606.ENSP00000285398,9606.ENSP00000306920,9606.ENSP00000356771,9606.ENSP00000361834,9606.ENSP00000363822,9606.ENSP00000364831,9606.ENSP00000367552,9606.ENSP00000376103,9606.ENSP00000431418	ACP5,ATP7B,FANCM,ERCC3,GLB1,F5,COL9A2,AR,CLCNKB,RCBTB1,C19orf12,NTRK1
Q1	HP:0000271	Abnormality of the face	11	2641	0.77	0.72	4.81e-05	9606.ENSP00000218758,9606.ENSP00000242839,9606.ENSP00000267430,9606.ENSP00000285398,9606.ENSP00000306920,9606.ENSP00000356771,9606.ENSP00000361834,9606.ENSP00000363822,9606.ENSP00000364831,9606.ENSP00000386896,9606.ENSP00000431418	ACP5,ATP7B,FANCM,ERCC3,GLB1,F5,COL9A2,AR,CLCNKB,ITGA6,NTRK1
Q1	HP:0001369	Arthritis	5	159	1.65	1.74	5.07e-05	9606.ENSP00000218758,9606.ENSP00000242839,9606.ENSP00000361834,9606.ENSP00000364831,9606.ENSP00000431418	ACP5,ATP7B,COL9A2,CLCNKB,NTRK1
Q1	HP:0000153	Abnormality of the mouth	10	1992	0.85	0.81	5.28e-05	9606.ENSP00000218758,9606.ENSP00000242839,9606.ENSP00000267430,9606.ENSP00000285398,9606.ENSP00000306920,9606.ENSP00000356771,9606.ENSP00000361834,9606.ENSP00000363822,9606.ENSP00000386896,9606.ENSP00000431418	ACP5,ATP7B,FANCM,ERCC3,GLB1,F5,COL9A2,AR,ITGA6,NTRK1
Q1	HP:0012649	Increased inflammatory response	8	981	1.06	1.06	5.75e-05	9606.ENSP00000218758,9606.ENSP00000242839,9606.ENSP00000285398,9606.ENSP00000306920,9606.ENSP00000363822,9606.ENSP00000364831,9606.ENSP00000386896,9606.ENSP00000431418	ACP5,ATP7B,ERCC3,GLB1,AR,CLCNKB,ITGA6,NTRK1
Q1	HP:0003110	Abnormality of urine homeostasis	7	638	1.19	1.22	6.34e-05	9606.ENSP00000218758,9606.ENSP00000242839,9606.ENSP00000285398,9606.ENSP00000306920,9606.ENSP00000356771,9606.ENSP00000364831,9606.ENSP00000386896	ACP5,ATP7B,ERCC3,GLB1,F5,CLCNKB,ITGA6
Q1	HP:0000818	Abnormality of the endocrine system	8	1070	1.02	1	8.86e-05	9606.ENSP00000218758,9606.ENSP00000242839,9606.ENSP00000267430,9606.ENSP00000285398,9606.ENSP00000363822,9606.ENSP00000364831,9606.ENSP00000367552,9606.ENSP00000431418	ACP5,ATP7B,FANCM,ERCC3,AR,CLCNKB,RCBTB1,NTRK1
Q1	HP:0000118	Phenotypic abnormality	13	5129	0.55	0.49	0.00013	9606.ENSP00000218758,9606.ENSP00000242839,9606.ENSP00000267430,9606.ENSP00000285398,9606.ENSP00000306920,9606.ENSP00000356771,9606.ENSP00000361834,9606.ENSP00000363822,9606.ENSP00000364831,9606.ENSP00000367552,9606.ENSP00000376103,9606.ENSP00000386896,9606.ENSP00000431418	ACP5,ATP7B,FANCM,ERCC3,GLB1,F5,COL9A2,AR,CLCNKB,RCBTB1,C19orf12,ITGA6,NTRK1
Q1	HP:0002086	Abnormality of the respiratory system	9	1636	0.89	0.82	0.00013	9606.ENSP00000218758,9606.ENSP00000267430,9606.ENSP00000285398,9606.ENSP00000306920,9606.ENSP00000356771,9606.ENSP00000364831,9606.ENSP00000367552,9606.ENSP00000376103,9606.ENSP00000431418	ACP5,FANCM,ERCC3,GLB1,F5,CLCNKB,RCBTB1,C19orf12,NTRK1
Q1	HP:0011121	Abnormality of skin morphology	9	1648	0.89	0.82	0.00013	9606.ENSP00000218758,9606.ENSP00000242839,9606.ENSP00000267430,9606.ENSP00000285398,9606.ENSP00000306920,9606.ENSP00000356771,9606.ENSP00000364831,9606.ENSP00000386896,9606.ENSP00000431418	ACP5,ATP7B,FANCM,ERCC3,GLB1,F5,CLCNKB,ITGA6,NTRK1
Q1	HP:0011276	Vascular skin abnormality	6	433	1.29	1.28	0.00013	9606.ENSP00000218758,9606.ENSP00000242839,9606.ENSP00000285398,9606.ENSP00000306920,9606.ENSP00000356771,9606.ENSP00000431418	ACP5,ATP7B,ERCC3,GLB1,F5,NTRK1
Q1	HP:0011446	Abnormality of higher mental function	10	2301	0.79	0.71	0.00013	9606.ENSP00000218758,9606.ENSP00000242839,9606.ENSP00000267430,9606.ENSP00000285398,9606.ENSP00000306920,9606.ENSP00000363822,9606.ENSP00000364831,9606.ENSP00000367552,9606.ENSP00000376103,9606.ENSP00000431418	ACP5,ATP7B,FANCM,ERCC3,GLB1,AR,CLCNKB,RCBTB1,C19orf12,NTRK1
Q1	HP:0011793	Neoplasm by anatomical site	7	732	1.13	1.1	0.00013	9606.ENSP00000218758,9606.ENSP00000242839,9606.ENSP00000267430,9606.ENSP00000285398,9606.ENSP00000363822,9606.ENSP00000364831,9606.ENSP00000431418	ACP5,ATP7B,FANCM,ERCC3,AR,CLCNKB,NTRK1
Q1	HP:0003011	Abnormality of the musculature	10	2384	0.77	0.69	0.00015	9606.ENSP00000218758,9606.ENSP00000242839,9606.ENSP00000285398,9606.ENSP00000306920,9606.ENSP00000361834,9606.ENSP00000363822,9606.ENSP00000364831,9606.ENSP00000376103,9606.ENSP00000386896,9606.ENSP00000431418	ACP5,ATP7B,ERCC3,GLB1,COL9A2,AR,CLCNKB,C19orf12,ITGA6,NTRK1
Q1	HP:0012638	Abnormal nervous system physiology	11	3154	0.69	0.61	0.00015	9606.ENSP00000218758,9606.ENSP00000242839,9606.ENSP00000267430,9606.ENSP00000285398,9606.ENSP00000306920,9606.ENSP00000361834,9606.ENSP00000363822,9606.ENSP00000364831,9606.ENSP00000367552,9606.ENSP00000376103,9606.ENSP00000431418	ACP5,ATP7B,FANCM,ERCC3,GLB1,COL9A2,AR,CLCNKB,RCBTB1,C19orf12,NTRK1
Q1	HP:0001871	Abnormality of blood and blood-forming tissues	8	1214	0.97	0.9	0.00016	9606.ENSP00000218758,9606.ENSP00000242839,9606.ENSP00000267430,9606.ENSP00000285398,9606.ENSP00000306920,9606.ENSP00000356771,9606.ENSP00000364831,9606.ENSP00000431418	ACP5,ATP7B,FANCM,ERCC3,GLB1,F5,CLCNKB,NTRK1
Q1	HP:0011354	Generalized abnormality of skin	7	821	1.08	1.01	0.0002	9606.ENSP00000218758,9606.ENSP00000242839,9606.ENSP00000285398,9606.ENSP00000306920,9606.ENSP00000356771,9606.ENSP00000386896,9606.ENSP00000431418	ACP5,ATP7B,ERCC3,GLB1,F5,ITGA6,NTRK1
Q1	HP:0001903	Anemia	6	498	1.23	1.17	0.00022	9606.ENSP00000218758,9606.ENSP00000242839,9606.ENSP00000267430,9606.ENSP00000285398,9606.ENSP00000364831,9606.ENSP00000431418	ACP5,ATP7B,FANCM,ERCC3,CLCNKB,NTRK1
Q1	HP:0012639	Abnormal nervous system morphology	10	2546	0.74	0.65	0.00025	9606.ENSP00000218758,9606.ENSP00000242839,9606.ENSP00000267430,9606.ENSP00000285398,9606.ENSP00000306920,9606.ENSP00000356771,9606.ENSP00000363822,9606.ENSP00000364831,9606.ENSP00000376103,9606.ENSP00000431418	ACP5,ATP7B,FANCM,ERCC3,GLB1,F5,AR,CLCNKB,C19orf12,NTRK1
Q1	HP:0011122	Abnormality of skin physiology	6	524	1.21	1.13	0.00028	9606.ENSP00000218758,9606.ENSP00000242839,9606.ENSP00000285398,9606.ENSP00000306920,9606.ENSP00000363822,9606.ENSP00000386896	ACP5,ATP7B,ERCC3,GLB1,AR,ITGA6
Q1	HP:0011843	Abnormal musculoskeletal physiology	8	1330	0.93	0.83	0.00028	9606.ENSP00000218758,9606.ENSP00000242839,9606.ENSP00000285398,9606.ENSP00000306920,9606.ENSP00000361834,9606.ENSP00000376103,9606.ENSP00000386896,9606.ENSP00000431418	ACP5,ATP7B,ERCC3,GLB1,COL9A2,C19orf12,ITGA6,NTRK1
Q1	HP:0100543	Cognitive impairment	9	1903	0.82	0.73	0.00028	9606.ENSP00000218758,9606.ENSP00000242839,9606.ENSP00000267430,9606.ENSP00000285398,9606.ENSP00000306920,9606.ENSP00000364831,9606.ENSP00000367552,9606.ENSP00000376103,9606.ENSP00000431418	ACP5,ATP7B,FANCM,ERCC3,GLB1,CLCNKB,RCBTB1,C19orf12,NTRK1
Q1	HP:0012531	Pain	6	539	1.19	1.1	0.00031	9606.ENSP00000218758,9606.ENSP00000242839,9606.ENSP00000285398,9606.ENSP00000361834,9606.ENSP00000364831,9606.ENSP00000431418	ACP5,ATP7B,ERCC3,COL9A2,CLCNKB,NTRK1
Q1	HP:0025142	Constitutional symptom	7	906	1.04	0.94	0.00032	9606.ENSP00000218758,9606.ENSP00000242839,9606.ENSP00000285398,9606.ENSP00000361834,9606.ENSP00000364831,9606.ENSP00000376103,9606.ENSP00000431418	ACP5,ATP7B,ERCC3,COL9A2,CLCNKB,C19orf12,NTRK1
Q1	HP:0001288	Gait disturbance	7	951	1.02	0.9	0.00041	9606.ENSP00000242839,9606.ENSP00000285398,9606.ENSP00000306920,9606.ENSP00000361834,9606.ENSP00000363822,9606.ENSP00000376103,9606.ENSP00000431418	ATP7B,ERCC3,GLB1,COL9A2,AR,C19orf12,NTRK1
Q1	HP:0040064	Abnormality of limbs	9	2018	0.8	0.69	0.00041	9606.ENSP00000218758,9606.ENSP00000242839,9606.ENSP00000267430,9606.ENSP00000285398,9606.ENSP00000306920,9606.ENSP00000361834,9606.ENSP00000363822,9606.ENSP00000376103,9606.ENSP00000431418	ACP5,ATP7B,FANCM,ERCC3,GLB1,COL9A2,AR,C19orf12,NTRK1
Q1	HP:0012372	Abnormal eye morphology	9	2077	0.79	0.67	0.00051	9606.ENSP00000242839,9606.ENSP00000267430,9606.ENSP00000285398,9606.ENSP00000306920,9606.ENSP00000361834,9606.ENSP00000364831,9606.ENSP00000367552,9606.ENSP00000376103,9606.ENSP00000431418	ATP7B,FANCM,ERCC3,GLB1,COL9A2,CLCNKB,RCBTB1,C19orf12,NTRK1
Q1	HP:0011804	Abnormal muscle physiology	9	2088	0.78	0.67	0.00052	9606.ENSP00000218758,9606.ENSP00000242839,9606.ENSP00000285398,9606.ENSP00000306920,9606.ENSP00000361834,9606.ENSP00000363822,9606.ENSP00000364831,9606.ENSP00000376103,9606.ENSP00000431418	ACP5,ATP7B,ERCC3,GLB1,COL9A2,AR,CLCNKB,C19orf12,NTRK1
Q1	HP:0001510	Growth delay	8	1525	0.87	0.74	0.00063	9606.ENSP00000218758,9606.ENSP00000267430,9606.ENSP00000285398,9606.ENSP00000306920,9606.ENSP00000361834,9606.ENSP00000363822,9606.ENSP00000364831,9606.ENSP00000431418	ACP5,FANCM,ERCC3,GLB1,COL9A2,AR,CLCNKB,NTRK1
Q1	HP:0011805	Abnormal skeletal muscle morphology	8	1537	0.86	0.73	0.00065	9606.ENSP00000242839,9606.ENSP00000285398,9606.ENSP00000306920,9606.ENSP00000361834,9606.ENSP00000363822,9606.ENSP00000364831,9606.ENSP00000376103,9606.ENSP00000386896	ATP7B,ERCC3,GLB1,COL9A2,AR,CLCNKB,C19orf12,ITGA6
Q1	HP:0001507	Growth abnormality	9	2182	0.76	0.64	0.00071	9606.ENSP00000218758,9606.ENSP00000242839,9606.ENSP00000267430,9606.ENSP00000285398,9606.ENSP00000306920,9606.ENSP00000361834,9606.ENSP00000363822,9606.ENSP00000364831,9606.ENSP00000431418	ACP5,ATP7B,FANCM,ERCC3,GLB1,COL9A2,AR,CLCNKB,NTRK1
Q1	HP:0009121	Abnormal axial skeleton morphology	9	2206	0.76	0.63	0.00076	9606.ENSP00000218758,9606.ENSP00000242839,9606.ENSP00000267430,9606.ENSP00000285398,9606.ENSP00000306920,9606.ENSP00000361834,9606.ENSP00000363822,9606.ENSP00000376103,9606.ENSP00000431418	ACP5,ATP7B,FANCM,ERCC3,GLB1,COL9A2,AR,C19orf12,NTRK1
Q1	HP:0000080	Abnormality of reproductive system physiology	6	659	1.11	0.95	0.00077	9606.ENSP00000242839,9606.ENSP00000267430,9606.ENSP00000285398,9606.ENSP00000356771,9606.ENSP00000363822,9606.ENSP00000367552	ATP7B,FANCM,ERCC3,F5,AR,RCBTB1
Q1	HP:0012252	Abnormal respiratory system morphology	7	1067	0.97	0.82	0.00077	9606.ENSP00000218758,9606.ENSP00000267430,9606.ENSP00000285398,9606.ENSP00000306920,9606.ENSP00000356771,9606.ENSP00000367552,9606.ENSP00000431418	ACP5,FANCM,ERCC3,GLB1,F5,RCBTB1,NTRK1
Q1	HP:0000481	Abnormal cornea morphology	6	673	1.1	0.93	0.00083	9606.ENSP00000242839,9606.ENSP00000267430,9606.ENSP00000285398,9606.ENSP00000306920,9606.ENSP00000361834,9606.ENSP00000431418	ATP7B,FANCM,ERCC3,GLB1,COL9A2,NTRK1
Q1	HP:0010935	Abnormality of the upper urinary tract	7	1101	0.95	0.8	0.00089	9606.ENSP00000218758,9606.ENSP00000242839,9606.ENSP00000267430,9606.ENSP00000356771,9606.ENSP00000364831,9606.ENSP00000386896,9606.ENSP00000431418	ACP5,ATP7B,FANCM,F5,CLCNKB,ITGA6,NTRK1
Q1	HP:0001249	Intellectual disability	8	1656	0.83	0.69	0.00099	9606.ENSP00000218758,9606.ENSP00000242839,9606.ENSP00000267430,9606.ENSP00000285398,9606.ENSP00000306920,9606.ENSP00000364831,9606.ENSP00000367552,9606.ENSP00000431418	ACP5,ATP7B,FANCM,ERCC3,GLB1,CLCNKB,RCBTB1,NTRK1
Q1	HP:0002597	Abnormality of the vasculature	8	1673	0.83	0.68	0.001	9606.ENSP00000218758,9606.ENSP00000242839,9606.ENSP00000267430,9606.ENSP00000285398,9606.ENSP00000306920,9606.ENSP00000356771,9606.ENSP00000364831,9606.ENSP00000431418	ACP5,ATP7B,FANCM,ERCC3,GLB1,F5,CLCNKB,NTRK1
Q1	HP:0012759	Neurodevelopmental abnormality	9	2323	0.74	0.6	0.001	9606.ENSP00000218758,9606.ENSP00000242839,9606.ENSP00000267430,9606.ENSP00000285398,9606.ENSP00000306920,9606.ENSP00000364831,9606.ENSP00000367552,9606.ENSP00000376103,9606.ENSP00000431418	ACP5,ATP7B,FANCM,ERCC3,GLB1,CLCNKB,RCBTB1,C19orf12,NTRK1
Q1	HP:0000504	Abnormality of vision	7	1161	0.93	0.76	0.0012	9606.ENSP00000267430,9606.ENSP00000285398,9606.ENSP00000306920,9606.ENSP00000361834,9606.ENSP00000364831,9606.ENSP00000367552,9606.ENSP00000376103	FANCM,ERCC3,GLB1,COL9A2,CLCNKB,RCBTB1,C19orf12
Q1	HP:0025032	Abnormality of digestive system physiology	8	1763	0.81	0.64	0.0015	9606.ENSP00000242839,9606.ENSP00000306920,9606.ENSP00000356771,9606.ENSP00000363822,9606.ENSP00000364831,9606.ENSP00000376103,9606.ENSP00000386896,9606.ENSP00000431418	ATP7B,GLB1,F5,AR,CLCNKB,C19orf12,ITGA6,NTRK1
Q1	HP:0000925	Abnormality of the vertebral column	7	1252	0.9	0.71	0.0018	9606.ENSP00000218758,9606.ENSP00000242839,9606.ENSP00000267430,9606.ENSP00000285398,9606.ENSP00000306920,9606.ENSP00000361834,9606.ENSP00000431418	ACP5,ATP7B,FANCM,ERCC3,GLB1,COL9A2,NTRK1
Q1	HP:0001197	Abnormality of prenatal development or birth	6	786	1.03	0.82	0.0018	9606.ENSP00000267430,9606.ENSP00000285398,9606.ENSP00000306920,9606.ENSP00000356771,9606.ENSP00000364831,9606.ENSP00000386896	FANCM,ERCC3,GLB1,F5,CLCNKB,ITGA6
Q1	HP:0012337	Abnormal homeostasis	7	1275	0.89	0.7	0.002	9606.ENSP00000218758,9606.ENSP00000242839,9606.ENSP00000285398,9606.ENSP00000306920,9606.ENSP00000363822,9606.ENSP00000364831,9606.ENSP00000431418	ACP5,ATP7B,ERCC3,GLB1,AR,CLCNKB,NTRK1
Q1	HP:0003272	Abnormal hip bone morphology	5	461	1.18	0.92	0.0021	9606.ENSP00000218758,9606.ENSP00000267430,9606.ENSP00000306920,9606.ENSP00000361834,9606.ENSP00000431418	ACP5,FANCM,GLB1,COL9A2,NTRK1
Q1	HP:0000163	Abnormal oral cavity morphology	8	1901	0.77	0.6	0.0023	9606.ENSP00000218758,9606.ENSP00000267430,9606.ENSP00000285398,9606.ENSP00000306920,9606.ENSP00000356771,9606.ENSP00000361834,9606.ENSP00000386896,9606.ENSP00000431418	ACP5,FANCM,ERCC3,GLB1,F5,COL9A2,ITGA6,NTRK1
Q1	HP:0001155	Abnormality of the hand	7	1312	0.88	0.68	0.0023	9606.ENSP00000218758,9606.ENSP00000242839,9606.ENSP00000267430,9606.ENSP00000306920,9606.ENSP00000361834,9606.ENSP00000376103,9606.ENSP00000431418	ACP5,ATP7B,FANCM,GLB1,COL9A2,C19orf12,NTRK1
Q1	HP:0004348	Abnormality of bone mineral density	5	468	1.18	0.91	0.0023	9606.ENSP00000218758,9606.ENSP00000242839,9606.ENSP00000267430,9606.ENSP00000285398,9606.ENSP00000306920	ACP5,ATP7B,FANCM,ERCC3,GLB1
Q1	HP:0011123	Inflammatory abnormality of the skin	5	479	1.17	0.9	0.0024	9606.ENSP00000218758,9606.ENSP00000285398,9606.ENSP00000306920,9606.ENSP00000363822,9606.ENSP00000386896	ACP5,ERCC3,GLB1,AR,ITGA6
Q1	HP:0033354	Abnormal urine metabolite level	5	477	1.17	0.9	0.0024	9606.ENSP00000218758,9606.ENSP00000242839,9606.ENSP00000285398,9606.ENSP00000306920,9606.ENSP00000364831	ACP5,ATP7B,ERCC3,GLB1,CLCNKB
Q1	HP:0000078	Abnormality of the genital system	7	1358	0.86	0.66	0.0027	9606.ENSP00000242839,9606.ENSP00000267430,9606.ENSP00000285398,9606.ENSP00000356771,9606.ENSP00000363822,9606.ENSP00000367552,9606.ENSP00000386896	ATP7B,FANCM,ERCC3,F5,AR,RCBTB1,ITGA6
Q1	HP:0011024	Abnormality of the gastrointestinal tract	7	1384	0.85	0.65	0.0029	9606.ENSP00000242839,9606.ENSP00000267430,9606.ENSP00000356771,9606.ENSP00000363822,9606.ENSP00000376103,9606.ENSP00000386896,9606.ENSP00000431418	ATP7B,FANCM,F5,AR,C19orf12,ITGA6,NTRK1
Q1	HP:0032251	Abnormal immune system morphology	5	545	1.11	0.81	0.004	9606.ENSP00000218758,9606.ENSP00000267430,9606.ENSP00000285398,9606.ENSP00000306920,9606.ENSP00000431418	ACP5,FANCM,ERCC3,GLB1,NTRK1
Q1	HP:0011849	Abnormal bone ossification	5	558	1.1	0.79	0.0044	9606.ENSP00000218758,9606.ENSP00000242839,9606.ENSP00000267430,9606.ENSP00000285398,9606.ENSP00000306920	ACP5,ATP7B,FANCM,ERCC3,GLB1
Q1	HP:0100491	Abnormality of lower limb joint	5	558	1.1	0.79	0.0044	9606.ENSP00000267430,9606.ENSP00000306920,9606.ENSP00000361834,9606.ENSP00000376103,9606.ENSP00000431418	FANCM,GLB1,COL9A2,C19orf12,NTRK1
Q1	HP:0002814	Abnormality of the lower limb	7	1506	0.82	0.6	0.0045	9606.ENSP00000218758,9606.ENSP00000267430,9606.ENSP00000306920,9606.ENSP00000361834,9606.ENSP00000363822,9606.ENSP00000376103,9606.ENSP00000431418	ACP5,FANCM,GLB1,COL9A2,AR,C19orf12,NTRK1
Q1	EFO:0003765	Sign or symptom	5	573	1.09	0.78	0.0047	9606.ENSP00000218758,9606.ENSP00000242839,9606.ENSP00000285398,9606.ENSP00000361834,9606.ENSP00000364831	ACP5,ATP7B,ERCC3,COL9A2,CLCNKB
Q1	HP:0025015	Abnormal vascular morphology	6	1027	0.91	0.65	0.0057	9606.ENSP00000218758,9606.ENSP00000267430,9606.ENSP00000285398,9606.ENSP00000306920,9606.ENSP00000356771,9606.ENSP00000364831	ACP5,FANCM,ERCC3,GLB1,F5,CLCNKB
Q1	HP:0012443	Abnormality of brain morphology	8	2254	0.7	0.5	0.0061	9606.ENSP00000218758,9606.ENSP00000267430,9606.ENSP00000285398,9606.ENSP00000306920,9606.ENSP00000356771,9606.ENSP00000363822,9606.ENSP00000364831,9606.ENSP00000376103	ACP5,FANCM,ERCC3,GLB1,F5,AR,CLCNKB,C19orf12
Q1	HP:0011729	Abnormality of joint mobility	6	1063	0.9	0.63	0.0066	9606.ENSP00000242839,9606.ENSP00000285398,9606.ENSP00000306920,9606.ENSP00000361834,9606.ENSP00000376103,9606.ENSP00000386896	ATP7B,ERCC3,GLB1,COL9A2,C19orf12,ITGA6
Q1	HP:0010936	Abnormality of the lower urinary tract	5	652	1.03	0.7	0.0078	9606.ENSP00000267430,9606.ENSP00000363822,9606.ENSP00000364831,9606.ENSP00000376103,9606.ENSP00000386896	FANCM,AR,CLCNKB,C19orf12,ITGA6
Q1	HP:0004328	Abnormal anterior eye segment morphology	6	1106	0.88	0.61	0.0079	9606.ENSP00000242839,9606.ENSP00000267430,9606.ENSP00000285398,9606.ENSP00000306920,9606.ENSP00000361834,9606.ENSP00000431418	ATP7B,FANCM,ERCC3,GLB1,COL9A2,NTRK1
Q1	HP:0011442	Abnormal central motor function	7	1689	0.77	0.53	0.0082	9606.ENSP00000218758,9606.ENSP00000242839,9606.ENSP00000285398,9606.ENSP00000306920,9606.ENSP00000363822,9606.ENSP00000364831,9606.ENSP00000376103	ACP5,ATP7B,ERCC3,GLB1,AR,CLCNKB,C19orf12
Q1	HP:0012373	Abnormal eye physiology	8	2405	0.67	0.47	0.0088	9606.ENSP00000267430,9606.ENSP00000285398,9606.ENSP00000306920,9606.ENSP00000361834,9606.ENSP00000364831,9606.ENSP00000367552,9606.ENSP00000376103,9606.ENSP00000431418	FANCM,ERCC3,GLB1,COL9A2,CLCNKB,RCBTB1,C19orf12,NTRK1
Q1	HP:0001098	Abnormal fundus morphology	6	1143	0.87	0.59	0.0089	9606.ENSP00000285398,9606.ENSP00000306920,9606.ENSP00000361834,9606.ENSP00000364831,9606.ENSP00000367552,9606.ENSP00000376103	ERCC3,GLB1,COL9A2,CLCNKB,RCBTB1,C19orf12
Q1	HP:0002060	Abnormal cerebral morphology	7	1786	0.74	0.51	0.01	9606.ENSP00000218758,9606.ENSP00000267430,9606.ENSP00000285398,9606.ENSP00000306920,9606.ENSP00000356771,9606.ENSP00000364831,9606.ENSP00000376103	ACP5,FANCM,ERCC3,GLB1,F5,CLCNKB,C19orf12
Q1	HP:0002719	Recurrent infections	5	721	0.99	0.65	0.0102	9606.ENSP00000218758,9606.ENSP00000267430,9606.ENSP00000285398,9606.ENSP00000306920,9606.ENSP00000431418	ACP5,FANCM,ERCC3,GLB1,NTRK1
Q1	HP:0011355	Localized skin lesion	5	738	0.98	0.64	0.0109	9606.ENSP00000218758,9606.ENSP00000267430,9606.ENSP00000285398,9606.ENSP00000386896,9606.ENSP00000431418	ACP5,FANCM,ERCC3,ITGA6,NTRK1
Q1	HP:0000765	Abnormal thorax morphology	5	743	0.98	0.64	0.011	9606.ENSP00000218758,9606.ENSP00000285398,9606.ENSP00000306920,9606.ENSP00000363822,9606.ENSP00000376103	ACP5,ERCC3,GLB1,AR,C19orf12
Q1	HP:0000708	Behavioral abnormality	7	1839	0.73	0.49	0.0111	9606.ENSP00000242839,9606.ENSP00000285398,9606.ENSP00000306920,9606.ENSP00000361834,9606.ENSP00000364831,9606.ENSP00000376103,9606.ENSP00000431418	ATP7B,ERCC3,GLB1,COL9A2,CLCNKB,C19orf12,NTRK1
Q1	HP:0032101	Unusual infection	5	748	0.97	0.63	0.0111	9606.ENSP00000218758,9606.ENSP00000267430,9606.ENSP00000285398,9606.ENSP00000306920,9606.ENSP00000431418	ACP5,FANCM,ERCC3,GLB1,NTRK1
Q1	HP:0000002	Abnormality of body height	6	1253	0.83	0.55	0.0117	9606.ENSP00000218758,9606.ENSP00000267430,9606.ENSP00000285398,9606.ENSP00000306920,9606.ENSP00000361834,9606.ENSP00000363822	ACP5,FANCM,ERCC3,GLB1,COL9A2,AR
Q1	HP:0012758	Neurodevelopmental delay	7	1926	0.71	0.47	0.0139	9606.ENSP00000218758,9606.ENSP00000267430,9606.ENSP00000285398,9606.ENSP00000306920,9606.ENSP00000364831,9606.ENSP00000376103,9606.ENSP00000431418	ACP5,FANCM,ERCC3,GLB1,CLCNKB,C19orf12,NTRK1
Q1	HP:0033353	Abnormal blood vessel morphology	5	792	0.95	0.6	0.0139	9606.ENSP00000218758,9606.ENSP00000267430,9606.ENSP00000285398,9606.ENSP00000306920,9606.ENSP00000364831	ACP5,FANCM,ERCC3,GLB1,CLCNKB
Q1	HP:0000164	Abnormality of the dentition	5	821	0.93	0.58	0.0154	9606.ENSP00000218758,9606.ENSP00000285398,9606.ENSP00000306920,9606.ENSP00000386896,9606.ENSP00000431418	ACP5,ERCC3,GLB1,ITGA6,NTRK1
Q1	HP:0000479	Abnormal retinal morphology	5	836	0.93	0.57	0.0166	9606.ENSP00000285398,9606.ENSP00000306920,9606.ENSP00000361834,9606.ENSP00000364831,9606.ENSP00000367552	ERCC3,GLB1,COL9A2,CLCNKB,RCBTB1
Q1	HP:0012210	Abnormal renal morphology	5	837	0.92	0.57	0.0166	9606.ENSP00000218758,9606.ENSP00000242839,9606.ENSP00000267430,9606.ENSP00000364831,9606.ENSP00000386896	ACP5,ATP7B,FANCM,CLCNKB,ITGA6
Q1	HP:0012719	Functional abnormality of the gastrointestinal tract	5	840	0.92	0.57	0.0166	9606.ENSP00000242839,9606.ENSP00000356771,9606.ENSP00000363822,9606.ENSP00000376103,9606.ENSP00000431418	ATP7B,F5,AR,C19orf12,NTRK1
Q1	HP:0001324	Muscle weakness	5	861	0.91	0.56	0.0183	9606.ENSP00000242839,9606.ENSP00000361834,9606.ENSP00000363822,9606.ENSP00000364831,9606.ENSP00000376103	ATP7B,COL9A2,AR,CLCNKB,C19orf12
Q1	HP:0005922	Abnormal hand morphology	5	870	0.91	0.55	0.0188	9606.ENSP00000218758,9606.ENSP00000267430,9606.ENSP00000306920,9606.ENSP00000361834,9606.ENSP00000431418	ACP5,FANCM,GLB1,COL9A2,NTRK1
Q1	HP:0002088	Abnormal lung morphology	5	893	0.9	0.54	0.0207	9606.ENSP00000218758,9606.ENSP00000285398,9606.ENSP00000306920,9606.ENSP00000367552,9606.ENSP00000431418	ACP5,ERCC3,GLB1,RCBTB1,NTRK1
Q1	HP:0004305	Involuntary movements	5	933	0.88	0.52	0.0243	9606.ENSP00000218758,9606.ENSP00000242839,9606.ENSP00000285398,9606.ENSP00000363822,9606.ENSP00000376103	ACP5,ATP7B,ERCC3,AR,C19orf12
Q1	HP:0011443	Abnormality of coordination	5	945	0.87	0.51	0.0252	9606.ENSP00000242839,9606.ENSP00000285398,9606.ENSP00000306920,9606.ENSP00000364831,9606.ENSP00000376103	ATP7B,ERCC3,GLB1,CLCNKB,C19orf12
Q1	HP:0001263	Global developmental delay	6	1559	0.73	0.44	0.0283	9606.ENSP00000218758,9606.ENSP00000267430,9606.ENSP00000285398,9606.ENSP00000306920,9606.ENSP00000376103,9606.ENSP00000431418	ACP5,FANCM,ERCC3,GLB1,C19orf12,NTRK1
Q1	HP:0001999	Abnormal facial shape	5	978	0.86	0.49	0.0283	9606.ENSP00000267430,9606.ENSP00000285398,9606.ENSP00000306920,9606.ENSP00000361834,9606.ENSP00000364831	FANCM,ERCC3,GLB1,COL9A2,CLCNKB
Q1	HP:0011844	Abnormal appendicular skeleton morphology	6	1557	0.73	0.44	0.0283	9606.ENSP00000218758,9606.ENSP00000267430,9606.ENSP00000285398,9606.ENSP00000306920,9606.ENSP00000361834,9606.ENSP00000431418	ACP5,FANCM,ERCC3,GLB1,COL9A2,NTRK1
Q1	HP:0009115	Aplasia/hypoplasia involving the skeleton	5	985	0.85	0.49	0.0285	9606.ENSP00000218758,9606.ENSP00000267430,9606.ENSP00000285398,9606.ENSP00000306920,9606.ENSP00000361834	ACP5,FANCM,ERCC3,GLB1,COL9A2
Q1	HP:0000505	Visual impairment	5	995	0.85	0.49	0.0294	9606.ENSP00000267430,9606.ENSP00000306920,9606.ENSP00000361834,9606.ENSP00000367552,9606.ENSP00000376103	FANCM,GLB1,COL9A2,RCBTB1,C19orf12
Q1	HP:0032180	Abnormal circulating metabolite concentration	5	1010	0.84	0.48	0.0312	9606.ENSP00000242839,9606.ENSP00000363822,9606.ENSP00000364831,9606.ENSP00000376103,9606.ENSP00000386896	ATP7B,AR,CLCNKB,C19orf12,ITGA6
Q1	HP:0000377	Abnormal pinna morphology	5	1019	0.84	0.48	0.032	9606.ENSP00000218758,9606.ENSP00000267430,9606.ENSP00000285398,9606.ENSP00000306920,9606.ENSP00000364831	ACP5,FANCM,ERCC3,GLB1,CLCNKB
Q1	HP:0031826	Abnormal reflex	5	1046	0.83	0.47	0.0341	9606.ENSP00000267430,9606.ENSP00000285398,9606.ENSP00000363822,9606.ENSP00000364831,9606.ENSP00000376103	FANCM,ERCC3,AR,CLCNKB,C19orf12
Q1	HP:0011821	Abnormal facial skeleton morphology	5	1056	0.82	0.46	0.0354	9606.ENSP00000218758,9606.ENSP00000267430,9606.ENSP00000285398,9606.ENSP00000306920,9606.ENSP00000361834	ACP5,FANCM,ERCC3,GLB1,COL9A2
Q1	HP:0002012	Abnormality of the abdominal organs	5	1068	0.82	0.46	0.0367	9606.ENSP00000218758,9606.ENSP00000242839,9606.ENSP00000267430,9606.ENSP00000306920,9606.ENSP00000364831	ACP5,ATP7B,FANCM,GLB1,CLCNKB
Q1	HP:0003808	Abnormal muscle tone	6	1773	0.68	0.38	0.0461	9606.ENSP00000218758,9606.ENSP00000285398,9606.ENSP00000306920,9606.ENSP00000363822,9606.ENSP00000364831,9606.ENSP00000376103	ACP5,ERCC3,GLB1,AR,CLCNKB,C19orf12
Q1	HP:0002795	Abnormal respiratory system physiology	5	1151	0.79	0.42	0.0476	9606.ENSP00000218758,9606.ENSP00000285398,9606.ENSP00000306920,9606.ENSP00000364831,9606.ENSP00000376103	ACP5,ERCC3,GLB1,CLCNKB,C19orf12
Q1	HP:0004322	Short stature	5	1152	0.79	0.42	0.0476	9606.ENSP00000218758,9606.ENSP00000267430,9606.ENSP00000285398,9606.ENSP00000306920,9606.ENSP00000361834	ACP5,FANCM,ERCC3,GLB1,COL9A2
Q1	HP:0011138	Abnormality of skin adnexa morphology	5	1165	0.78	0.42	0.0494	9606.ENSP00000285398,9606.ENSP00000306920,9606.ENSP00000363822,9606.ENSP00000386896,9606.ENSP00000431418	ERCC3,GLB1,AR,ITGA6,NTRK1
Q1	HP:0011025	Abnormal cardiovascular system physiology	5	1169	0.78	0.42	0.0497	9606.ENSP00000218758,9606.ENSP00000306920,9606.ENSP00000356771,9606.ENSP00000364831,9606.ENSP00000431418	ACP5,GLB1,F5,CLCNKB,NTRK1
Q1+Q2	HP:0000119	Abnormality of the genitourinary system	22	2189	0.9	1.31	2.25e-14	9606.ENSP00000218758,9606.ENSP00000226413,9606.ENSP00000242839,9606.ENSP00000261584,9606.ENSP00000264709,9606.ENSP00000265594,9606.ENSP00000267430,9606.ENSP00000285398,9606.ENSP00000306920,9606.ENSP00000314879,9606.ENSP00000332809,9606.ENSP00000342144,9606.ENSP00000356771,9606.ENSP00000363822,9606.ENSP00000364831,9606.ENSP00000367346,9606.ENSP00000367552,9606.ENSP00000376103,9606.ENSP00000386896,…	ACP5,GNRHR,ATP7B,PALB2,DNMT3A,MCCC1,FANCM,ERCC3,GLB1,ALOXE3,PCARE,EVC2,F5,AR,CLCNKB,NDUFAF5,RCBTB1,C19orf12,ITGA6,TMEM67,NTRK1,SPG7
Q1+Q2	HP:0000079	Abnormality of the urinary system	19	1657	0.96	1.39	2.71e-12	9606.ENSP00000218758,9606.ENSP00000242839,9606.ENSP00000261584,9606.ENSP00000264709,9606.ENSP00000265594,9606.ENSP00000267430,9606.ENSP00000285398,9606.ENSP00000306920,9606.ENSP00000314879,9606.ENSP00000342144,9606.ENSP00000356771,9606.ENSP00000363822,9606.ENSP00000364831,9606.ENSP00000367346,9606.ENSP00000376103,9606.ENSP00000386896,9606.ENSP00000389998,9606.ENSP00000431418,9606.ENSP00000495795	ACP5,ATP7B,PALB2,DNMT3A,MCCC1,FANCM,ERCC3,GLB1,ALOXE3,EVC2,F5,AR,CLCNKB,NDUFAF5,C19orf12,ITGA6,TMEM67,NTRK1,SPG7
Q1+Q2	HP:0001939	Abnormality of metabolism/homeostasis	20	2168	0.86	1.17	9.16e-12	9606.ENSP00000218758,9606.ENSP00000225275,9606.ENSP00000242839,9606.ENSP00000261584,9606.ENSP00000264709,9606.ENSP00000265594,9606.ENSP00000267430,9606.ENSP00000285398,9606.ENSP00000306920,9606.ENSP00000314879,9606.ENSP00000332809,9606.ENSP00000356771,9606.ENSP00000363822,9606.ENSP00000364831,9606.ENSP00000367346,9606.ENSP00000376103,9606.ENSP00000386896,9606.ENSP00000389998,9606.ENSP00000431418,…	ACP5,MPO,ATP7B,PALB2,DNMT3A,MCCC1,FANCM,ERCC3,GLB1,ALOXE3,PCARE,F5,AR,CLCNKB,NDUFAF5,C19orf12,ITGA6,TMEM67,NTRK1,SPG7
Q1+Q2	HP:0033127	Abnormality of the musculoskeletal system	22	3173	0.74	0.93	1.62e-11	9606.ENSP00000218758,9606.ENSP00000226413,9606.ENSP00000242839,9606.ENSP00000261584,9606.ENSP00000264709,9606.ENSP00000265594,9606.ENSP00000267430,9606.ENSP00000285398,9606.ENSP00000306920,9606.ENSP00000314879,9606.ENSP00000332809,9606.ENSP00000342144,9606.ENSP00000356771,9606.ENSP00000361834,9606.ENSP00000363822,9606.ENSP00000364831,9606.ENSP00000367346,9606.ENSP00000376103,9606.ENSP00000386896,…	ACP5,GNRHR,ATP7B,PALB2,DNMT3A,MCCC1,FANCM,ERCC3,GLB1,ALOXE3,PCARE,EVC2,F5,COL9A2,AR,CLCNKB,NDUFAF5,C19orf12,ITGA6,TMEM67,NTRK1,SPG7
Q1+Q2	HP:0000707	Abnormality of the nervous system	22	3471	0.7	0.86	7.69e-11	9606.ENSP00000218758,9606.ENSP00000226413,9606.ENSP00000242839,9606.ENSP00000261584,9606.ENSP00000264709,9606.ENSP00000265594,9606.ENSP00000267430,9606.ENSP00000285398,9606.ENSP00000306920,9606.ENSP00000314879,9606.ENSP00000332809,9606.ENSP00000342144,9606.ENSP00000356771,9606.ENSP00000361834,9606.ENSP00000363822,9606.ENSP00000364831,9606.ENSP00000367346,9606.ENSP00000367552,9606.ENSP00000376103,…	ACP5,GNRHR,ATP7B,PALB2,DNMT3A,MCCC1,FANCM,ERCC3,GLB1,ALOXE3,PCARE,EVC2,F5,COL9A2,AR,CLCNKB,NDUFAF5,RCBTB1,C19orf12,TMEM67,NTRK1,SPG7
Q1+Q2	HP:0011277	Abnormality of the urinary system physiology	15	933	1.1	1.67	7.69e-11	9606.ENSP00000218758,9606.ENSP00000242839,9606.ENSP00000261584,9606.ENSP00000264709,9606.ENSP00000265594,9606.ENSP00000267430,9606.ENSP00000285398,9606.ENSP00000306920,9606.ENSP00000314879,9606.ENSP00000356771,9606.ENSP00000364831,9606.ENSP00000367346,9606.ENSP00000386896,9606.ENSP00000389998,9606.ENSP00000431418	ACP5,ATP7B,PALB2,DNMT3A,MCCC1,FANCM,ERCC3,GLB1,ALOXE3,F5,CLCNKB,NDUFAF5,ITGA6,TMEM67,NTRK1
Q1+Q2	HP:0000118	Phenotypic abnormality	24	5129	0.57	0.66	2.36e-10	9606.ENSP00000218758,9606.ENSP00000225275,9606.ENSP00000226413,9606.ENSP00000242839,9606.ENSP00000261584,9606.ENSP00000264709,9606.ENSP00000265594,9606.ENSP00000267430,9606.ENSP00000285398,9606.ENSP00000306920,9606.ENSP00000314879,9606.ENSP00000332809,9606.ENSP00000342144,9606.ENSP00000356771,9606.ENSP00000361834,9606.ENSP00000363822,9606.ENSP00000364831,9606.ENSP00000367346,9606.ENSP00000367552,…	ACP5,MPO,GNRHR,ATP7B,PALB2,DNMT3A,MCCC1,FANCM,ERCC3,GLB1,ALOXE3,PCARE,EVC2,F5,COL9A2,AR,CLCNKB,NDUFAF5,RCBTB1,C19orf12,ITGA6,TMEM67,NTRK1,SPG7
Q1+Q2	HP:0000924	Abnormality of the skeletal system	20	2708	0.76	0.96	2.36e-10	9606.ENSP00000218758,9606.ENSP00000226413,9606.ENSP00000242839,9606.ENSP00000261584,9606.ENSP00000264709,9606.ENSP00000267430,9606.ENSP00000285398,9606.ENSP00000306920,9606.ENSP00000314879,9606.ENSP00000342144,9606.ENSP00000356771,9606.ENSP00000361834,9606.ENSP00000363822,9606.ENSP00000364831,9606.ENSP00000367346,9606.ENSP00000376103,9606.ENSP00000386896,9606.ENSP00000389998,9606.ENSP00000431418,…	ACP5,GNRHR,ATP7B,PALB2,DNMT3A,FANCM,ERCC3,GLB1,ALOXE3,EVC2,F5,COL9A2,AR,CLCNKB,NDUFAF5,C19orf12,ITGA6,TMEM67,NTRK1,SPG7
Q1+Q2	HP:0011446	Abnormality of higher mental function	19	2301	0.81	1.04	2.36e-10	9606.ENSP00000218758,9606.ENSP00000242839,9606.ENSP00000261584,9606.ENSP00000264709,9606.ENSP00000265594,9606.ENSP00000267430,9606.ENSP00000285398,9606.ENSP00000306920,9606.ENSP00000314879,9606.ENSP00000332809,9606.ENSP00000342144,9606.ENSP00000363822,9606.ENSP00000364831,9606.ENSP00000367346,9606.ENSP00000367552,9606.ENSP00000376103,9606.ENSP00000389998,9606.ENSP00000431418,9606.ENSP00000495795	ACP5,ATP7B,PALB2,DNMT3A,MCCC1,FANCM,ERCC3,GLB1,ALOXE3,PCARE,EVC2,AR,CLCNKB,NDUFAF5,RCBTB1,C19orf12,TMEM67,NTRK1,SPG7
Q1+Q2	HP:0012638	Abnormal nervous system physiology	21	3154	0.72	0.88	2.36e-10	9606.ENSP00000218758,9606.ENSP00000226413,9606.ENSP00000242839,9606.ENSP00000261584,9606.ENSP00000264709,9606.ENSP00000265594,9606.ENSP00000267430,9606.ENSP00000285398,9606.ENSP00000306920,9606.ENSP00000314879,9606.ENSP00000332809,9606.ENSP00000342144,9606.ENSP00000361834,9606.ENSP00000363822,9606.ENSP00000364831,9606.ENSP00000367346,9606.ENSP00000367552,9606.ENSP00000376103,9606.ENSP00000389998,…	ACP5,GNRHR,ATP7B,PALB2,DNMT3A,MCCC1,FANCM,ERCC3,GLB1,ALOXE3,PCARE,EVC2,COL9A2,AR,CLCNKB,NDUFAF5,RCBTB1,C19orf12,TMEM67,NTRK1,SPG7
Q1+Q2	HP:0100543	Cognitive impairment	18	1903	0.87	1.15	2.36e-10	9606.ENSP00000218758,9606.ENSP00000242839,9606.ENSP00000261584,9606.ENSP00000264709,9606.ENSP00000265594,9606.ENSP00000267430,9606.ENSP00000285398,9606.ENSP00000306920,9606.ENSP00000314879,9606.ENSP00000332809,9606.ENSP00000342144,9606.ENSP00000364831,9606.ENSP00000367346,9606.ENSP00000367552,9606.ENSP00000376103,9606.ENSP00000389998,9606.ENSP00000431418,9606.ENSP00000495795	ACP5,ATP7B,PALB2,DNMT3A,MCCC1,FANCM,ERCC3,GLB1,ALOXE3,PCARE,EVC2,CLCNKB,NDUFAF5,RCBTB1,C19orf12,TMEM67,NTRK1,SPG7
Q1+Q2	HP:0012372	Abnormal eye morphology	18	2077	0.83	1.07	6.49e-10	9606.ENSP00000226413,9606.ENSP00000242839,9606.ENSP00000261584,9606.ENSP00000264709,9606.ENSP00000267430,9606.ENSP00000285398,9606.ENSP00000306920,9606.ENSP00000314879,9606.ENSP00000332809,9606.ENSP00000342144,9606.ENSP00000361834,9606.ENSP00000364831,9606.ENSP00000367346,9606.ENSP00000367552,9606.ENSP00000376103,9606.ENSP00000389998,9606.ENSP00000431418,9606.ENSP00000495795	GNRHR,ATP7B,PALB2,DNMT3A,FANCM,ERCC3,GLB1,ALOXE3,PCARE,EVC2,COL9A2,CLCNKB,NDUFAF5,RCBTB1,C19orf12,TMEM67,NTRK1,SPG7
Q1+Q2	HP:0100022	Abnormality of movement	17	1758	0.88	1.15	7.8e-10	9606.ENSP00000218758,9606.ENSP00000242839,9606.ENSP00000261584,9606.ENSP00000264709,9606.ENSP00000265594,9606.ENSP00000267430,9606.ENSP00000285398,9606.ENSP00000306920,9606.ENSP00000332809,9606.ENSP00000361834,9606.ENSP00000363822,9606.ENSP00000364831,9606.ENSP00000367346,9606.ENSP00000376103,9606.ENSP00000389998,9606.ENSP00000431418,9606.ENSP00000495795	ACP5,ATP7B,PALB2,DNMT3A,MCCC1,FANCM,ERCC3,GLB1,PCARE,COL9A2,AR,CLCNKB,NDUFAF5,C19orf12,TMEM67,NTRK1,SPG7
Q1+Q2	HP:0012211	Abnormal renal physiology	12	560	1.23	1.87	1.01e-09	9606.ENSP00000218758,9606.ENSP00000242839,9606.ENSP00000261584,9606.ENSP00000264709,9606.ENSP00000267430,9606.ENSP00000314879,9606.ENSP00000356771,9606.ENSP00000364831,9606.ENSP00000367346,9606.ENSP00000386896,9606.ENSP00000389998,9606.ENSP00000431418	ACP5,ATP7B,PALB2,DNMT3A,FANCM,ALOXE3,F5,CLCNKB,NDUFAF5,ITGA6,TMEM67,NTRK1
Q1+Q2	HP:0011842	Abnormal skeletal morphology	19	2573	0.76	0.94	1.1e-09	9606.ENSP00000218758,9606.ENSP00000226413,9606.ENSP00000242839,9606.ENSP00000261584,9606.ENSP00000264709,9606.ENSP00000267430,9606.ENSP00000285398,9606.ENSP00000306920,9606.ENSP00000342144,9606.ENSP00000356771,9606.ENSP00000361834,9606.ENSP00000363822,9606.ENSP00000364831,9606.ENSP00000367346,9606.ENSP00000376103,9606.ENSP00000386896,9606.ENSP00000389998,9606.ENSP00000431418,9606.ENSP00000495795	ACP5,GNRHR,ATP7B,PALB2,DNMT3A,FANCM,ERCC3,GLB1,EVC2,F5,COL9A2,AR,CLCNKB,NDUFAF5,C19orf12,ITGA6,TMEM67,NTRK1,SPG7
Q1+Q2	HP:0001507	Growth abnormality	18	2182	0.81	1.02	1.13e-09	9606.ENSP00000218758,9606.ENSP00000226413,9606.ENSP00000242839,9606.ENSP00000261584,9606.ENSP00000264709,9606.ENSP00000265594,9606.ENSP00000267430,9606.ENSP00000285398,9606.ENSP00000306920,9606.ENSP00000314879,9606.ENSP00000332809,9606.ENSP00000342144,9606.ENSP00000361834,9606.ENSP00000363822,9606.ENSP00000364831,9606.ENSP00000367346,9606.ENSP00000389998,9606.ENSP00000431418	ACP5,GNRHR,ATP7B,PALB2,DNMT3A,MCCC1,FANCM,ERCC3,GLB1,ALOXE3,PCARE,EVC2,COL9A2,AR,CLCNKB,NDUFAF5,TMEM67,NTRK1
Q1+Q2	HP:0001574	Abnormality of the integument	18	2266	0.8	0.99	2.03e-09	9606.ENSP00000218758,9606.ENSP00000226413,9606.ENSP00000242839,9606.ENSP00000261584,9606.ENSP00000264709,9606.ENSP00000267430,9606.ENSP00000285398,9606.ENSP00000306920,9606.ENSP00000314879,9606.ENSP00000332809,9606.ENSP00000342144,9606.ENSP00000356771,9606.ENSP00000363822,9606.ENSP00000364831,9606.ENSP00000367346,9606.ENSP00000386896,9606.ENSP00000389998,9606.ENSP00000431418	ACP5,GNRHR,ATP7B,PALB2,DNMT3A,FANCM,ERCC3,GLB1,ALOXE3,PCARE,EVC2,F5,AR,CLCNKB,NDUFAF5,ITGA6,TMEM67,NTRK1
Q1+Q2	HP:0003549	Abnormality of connective tissue	15	1294	0.96	1.28	2.33e-09	9606.ENSP00000226413,9606.ENSP00000242839,9606.ENSP00000261584,9606.ENSP00000264709,9606.ENSP00000267430,9606.ENSP00000285398,9606.ENSP00000306920,9606.ENSP00000332809,9606.ENSP00000363822,9606.ENSP00000364831,9606.ENSP00000367346,9606.ENSP00000376103,9606.ENSP00000386896,9606.ENSP00000389998,9606.ENSP00000431418	GNRHR,ATP7B,PALB2,DNMT3A,FANCM,ERCC3,GLB1,PCARE,AR,CLCNKB,NDUFAF5,C19orf12,ITGA6,TMEM67,NTRK1
Q1+Q2	HP:0000818	Abnormality of the endocrine system	14	1070	1.01	1.37	3.42e-09	9606.ENSP00000218758,9606.ENSP00000226413,9606.ENSP00000242839,9606.ENSP00000261584,9606.ENSP00000264709,9606.ENSP00000267430,9606.ENSP00000285398,9606.ENSP00000332809,9606.ENSP00000363822,9606.ENSP00000364831,9606.ENSP00000367346,9606.ENSP00000367552,9606.ENSP00000389998,9606.ENSP00000431418	ACP5,GNRHR,ATP7B,PALB2,DNMT3A,FANCM,ERCC3,PCARE,AR,CLCNKB,NDUFAF5,RCBTB1,TMEM67,NTRK1
Q1+Q2	HP:0000234	Abnormality of the head	19	2865	0.72	0.85	5.75e-09	9606.ENSP00000218758,9606.ENSP00000226413,9606.ENSP00000242839,9606.ENSP00000261584,9606.ENSP00000264709,9606.ENSP00000267430,9606.ENSP00000285398,9606.ENSP00000306920,9606.ENSP00000314879,9606.ENSP00000332809,9606.ENSP00000342144,9606.ENSP00000356771,9606.ENSP00000361834,9606.ENSP00000363822,9606.ENSP00000364831,9606.ENSP00000367346,9606.ENSP00000386896,9606.ENSP00000389998,9606.ENSP00000431418	ACP5,GNRHR,ATP7B,PALB2,DNMT3A,FANCM,ERCC3,GLB1,ALOXE3,PCARE,EVC2,F5,COL9A2,AR,CLCNKB,NDUFAF5,ITGA6,TMEM67,NTRK1
Q1+Q2	HP:0001367	Abnormal joint morphology	13	905	1.05	1.43	7.58e-09	9606.ENSP00000218758,9606.ENSP00000242839,9606.ENSP00000261584,9606.ENSP00000267430,9606.ENSP00000285398,9606.ENSP00000306920,9606.ENSP00000342144,9606.ENSP00000356771,9606.ENSP00000361834,9606.ENSP00000364831,9606.ENSP00000376103,9606.ENSP00000386896,9606.ENSP00000431418	ACP5,ATP7B,PALB2,FANCM,ERCC3,GLB1,EVC2,F5,COL9A2,CLCNKB,C19orf12,ITGA6,NTRK1
Q1+Q2	HP:0001871	Abnormality of blood and blood-forming tissues	14	1214	0.96	1.23	1.51e-08	9606.ENSP00000218758,9606.ENSP00000225275,9606.ENSP00000242839,9606.ENSP00000261584,9606.ENSP00000264709,9606.ENSP00000267430,9606.ENSP00000285398,9606.ENSP00000306920,9606.ENSP00000342144,9606.ENSP00000356771,9606.ENSP00000364831,9606.ENSP00000367346,9606.ENSP00000389998,9606.ENSP00000431418	ACP5,MPO,ATP7B,PALB2,DNMT3A,FANCM,ERCC3,GLB1,EVC2,F5,CLCNKB,NDUFAF5,TMEM67,NTRK1
Q1+Q2	HP:0001510	Growth delay	15	1525	0.89	1.11	1.8e-08	9606.ENSP00000218758,9606.ENSP00000226413,9606.ENSP00000261584,9606.ENSP00000264709,9606.ENSP00000267430,9606.ENSP00000285398,9606.ENSP00000306920,9606.ENSP00000314879,9606.ENSP00000342144,9606.ENSP00000361834,9606.ENSP00000363822,9606.ENSP00000364831,9606.ENSP00000367346,9606.ENSP00000389998,9606.ENSP00000431418	ACP5,GNRHR,PALB2,DNMT3A,FANCM,ERCC3,GLB1,ALOXE3,EVC2,COL9A2,AR,CLCNKB,NDUFAF5,TMEM67,NTRK1
Q1+Q2	HP:0000271	Abnormality of the face	18	2641	0.73	0.85	1.87e-08	9606.ENSP00000218758,9606.ENSP00000226413,9606.ENSP00000242839,9606.ENSP00000261584,9606.ENSP00000264709,9606.ENSP00000267430,9606.ENSP00000285398,9606.ENSP00000306920,9606.ENSP00000314879,9606.ENSP00000332809,9606.ENSP00000342144,9606.ENSP00000356771,9606.ENSP00000361834,9606.ENSP00000363822,9606.ENSP00000364831,9606.ENSP00000386896,9606.ENSP00000389998,9606.ENSP00000431418	ACP5,GNRHR,ATP7B,PALB2,DNMT3A,FANCM,ERCC3,GLB1,ALOXE3,PCARE,EVC2,F5,COL9A2,AR,CLCNKB,ITGA6,TMEM67,NTRK1
Q1+Q2	HP:0012759	Neurodevelopmental abnormality	17	2323	0.76	0.89	3.43e-08	9606.ENSP00000218758,9606.ENSP00000242839,9606.ENSP00000261584,9606.ENSP00000264709,9606.ENSP00000265594,9606.ENSP00000267430,9606.ENSP00000285398,9606.ENSP00000306920,9606.ENSP00000332809,9606.ENSP00000342144,9606.ENSP00000364831,9606.ENSP00000367346,9606.ENSP00000367552,9606.ENSP00000376103,9606.ENSP00000389998,9606.ENSP00000431418,9606.ENSP00000495795	ACP5,ATP7B,PALB2,DNMT3A,MCCC1,FANCM,ERCC3,GLB1,PCARE,EVC2,CLCNKB,NDUFAF5,RCBTB1,C19orf12,TMEM67,NTRK1,SPG7
Q1+Q2	HP:0002086	Abnormality of the respiratory system	15	1636	0.86	1.04	4.31e-08	9606.ENSP00000218758,9606.ENSP00000261584,9606.ENSP00000265594,9606.ENSP00000267430,9606.ENSP00000285398,9606.ENSP00000306920,9606.ENSP00000314879,9606.ENSP00000342144,9606.ENSP00000356771,9606.ENSP00000364831,9606.ENSP00000367346,9606.ENSP00000367552,9606.ENSP00000376103,9606.ENSP00000389998,9606.ENSP00000431418	ACP5,PALB2,MCCC1,FANCM,ERCC3,GLB1,ALOXE3,EVC2,F5,CLCNKB,NDUFAF5,RCBTB1,C19orf12,TMEM67,NTRK1
Q1+Q2	HP:0000153	Abnormality of the mouth	16	1992	0.8	0.95	4.57e-08	9606.ENSP00000218758,9606.ENSP00000226413,9606.ENSP00000242839,9606.ENSP00000261584,9606.ENSP00000264709,9606.ENSP00000267430,9606.ENSP00000285398,9606.ENSP00000306920,9606.ENSP00000314879,9606.ENSP00000342144,9606.ENSP00000356771,9606.ENSP00000361834,9606.ENSP00000363822,9606.ENSP00000386896,9606.ENSP00000389998,9606.ENSP00000431418	ACP5,GNRHR,ATP7B,PALB2,DNMT3A,FANCM,ERCC3,GLB1,ALOXE3,EVC2,F5,COL9A2,AR,ITGA6,TMEM67,NTRK1
Q1+Q2	HP:0000077	Abnormality of the kidney	13	1077	0.98	1.24	4.76e-08	9606.ENSP00000218758,9606.ENSP00000242839,9606.ENSP00000261584,9606.ENSP00000264709,9606.ENSP00000267430,9606.ENSP00000314879,9606.ENSP00000342144,9606.ENSP00000356771,9606.ENSP00000364831,9606.ENSP00000367346,9606.ENSP00000386896,9606.ENSP00000389998,9606.ENSP00000431418	ACP5,ATP7B,PALB2,DNMT3A,FANCM,ALOXE3,EVC2,F5,CLCNKB,NDUFAF5,ITGA6,TMEM67,NTRK1
Q1+Q2	HP:0001249	Intellectual disability	15	1656	0.85	1.03	4.76e-08	9606.ENSP00000218758,9606.ENSP00000242839,9606.ENSP00000261584,9606.ENSP00000264709,9606.ENSP00000265594,9606.ENSP00000267430,9606.ENSP00000285398,9606.ENSP00000306920,9606.ENSP00000332809,9606.ENSP00000342144,9606.ENSP00000364831,9606.ENSP00000367346,9606.ENSP00000367552,9606.ENSP00000389998,9606.ENSP00000431418	ACP5,ATP7B,PALB2,DNMT3A,MCCC1,FANCM,ERCC3,GLB1,PCARE,EVC2,CLCNKB,NDUFAF5,RCBTB1,TMEM67,NTRK1
Q1+Q2	HP:0025031	Abnormality of the digestive system	17	2389	0.75	0.87	4.76e-08	9606.ENSP00000218758,9606.ENSP00000242839,9606.ENSP00000261584,9606.ENSP00000264709,9606.ENSP00000265594,9606.ENSP00000267430,9606.ENSP00000285398,9606.ENSP00000306920,9606.ENSP00000356771,9606.ENSP00000363822,9606.ENSP00000364831,9606.ENSP00000367346,9606.ENSP00000376103,9606.ENSP00000386896,9606.ENSP00000389998,9606.ENSP00000431418,9606.ENSP00000495795	ACP5,ATP7B,PALB2,DNMT3A,MCCC1,FANCM,ERCC3,GLB1,F5,AR,CLCNKB,NDUFAF5,C19orf12,ITGA6,TMEM67,NTRK1,SPG7
Q1+Q2	HP:0002715	Abnormality of the immune system	15	1682	0.85	1.02	5.37e-08	9606.ENSP00000218758,9606.ENSP00000225275,9606.ENSP00000242839,9606.ENSP00000261584,9606.ENSP00000264709,9606.ENSP00000267430,9606.ENSP00000285398,9606.ENSP00000306920,9606.ENSP00000314879,9606.ENSP00000342144,9606.ENSP00000363822,9606.ENSP00000364831,9606.ENSP00000386896,9606.ENSP00000389998,9606.ENSP00000431418	ACP5,MPO,ATP7B,PALB2,DNMT3A,FANCM,ERCC3,GLB1,ALOXE3,EVC2,AR,CLCNKB,ITGA6,TMEM67,NTRK1
Q1+Q2	HP:0010935	Abnormality of the upper urinary tract	13	1101	0.97	1.22	5.66e-08	9606.ENSP00000218758,9606.ENSP00000242839,9606.ENSP00000261584,9606.ENSP00000264709,9606.ENSP00000267430,9606.ENSP00000314879,9606.ENSP00000342144,9606.ENSP00000356771,9606.ENSP00000364831,9606.ENSP00000367346,9606.ENSP00000386896,9606.ENSP00000389998,9606.ENSP00000431418	ACP5,ATP7B,PALB2,DNMT3A,FANCM,ALOXE3,EVC2,F5,CLCNKB,NDUFAF5,ITGA6,TMEM67,NTRK1
Q1+Q2	HP:0012639	Abnormal nervous system morphology	17	2546	0.72	0.82	1.09e-07	9606.ENSP00000218758,9606.ENSP00000242839,9606.ENSP00000261584,9606.ENSP00000264709,9606.ENSP00000265594,9606.ENSP00000267430,9606.ENSP00000285398,9606.ENSP00000306920,9606.ENSP00000342144,9606.ENSP00000356771,9606.ENSP00000363822,9606.ENSP00000364831,9606.ENSP00000367346,9606.ENSP00000376103,9606.ENSP00000389998,9606.ENSP00000431418,9606.ENSP00000495795	ACP5,ATP7B,PALB2,DNMT3A,MCCC1,FANCM,ERCC3,GLB1,EVC2,F5,AR,CLCNKB,NDUFAF5,C19orf12,TMEM67,NTRK1,SPG7
Q1+Q2	HP:0011793	Neoplasm by anatomical site	11	732	1.07	1.35	1.88e-07	9606.ENSP00000218758,9606.ENSP00000242839,9606.ENSP00000261584,9606.ENSP00000264709,9606.ENSP00000267430,9606.ENSP00000285398,9606.ENSP00000342144,9606.ENSP00000363822,9606.ENSP00000364831,9606.ENSP00000389998,9606.ENSP00000431418	ACP5,ATP7B,PALB2,DNMT3A,FANCM,ERCC3,EVC2,AR,CLCNKB,TMEM67,NTRK1
Q1+Q2	HP:0000951	Abnormality of the skin	15	1888	0.8	0.91	2.34e-07	9606.ENSP00000218758,9606.ENSP00000242839,9606.ENSP00000261584,9606.ENSP00000264709,9606.ENSP00000267430,9606.ENSP00000285398,9606.ENSP00000306920,9606.ENSP00000314879,9606.ENSP00000332809,9606.ENSP00000342144,9606.ENSP00000356771,9606.ENSP00000363822,9606.ENSP00000364831,9606.ENSP00000386896,9606.ENSP00000431418	ACP5,ATP7B,PALB2,DNMT3A,FANCM,ERCC3,GLB1,ALOXE3,PCARE,EVC2,F5,AR,CLCNKB,ITGA6,NTRK1
Q1+Q2	HP:0000598	Abnormality of the ear	15	1919	0.79	0.9	2.79e-07	9606.ENSP00000218758,9606.ENSP00000226413,9606.ENSP00000261584,9606.ENSP00000264709,9606.ENSP00000267430,9606.ENSP00000285398,9606.ENSP00000306920,9606.ENSP00000314879,9606.ENSP00000332809,9606.ENSP00000342144,9606.ENSP00000361834,9606.ENSP00000364831,9606.ENSP00000367346,9606.ENSP00000389998,9606.ENSP00000495795	ACP5,GNRHR,PALB2,DNMT3A,FANCM,ERCC3,GLB1,ALOXE3,PCARE,EVC2,COL9A2,CLCNKB,NDUFAF5,TMEM67,SPG7
Q1+Q2	HP:0003011	Abnormality of the musculature	16	2384	0.72	0.8	4.65e-07	9606.ENSP00000218758,9606.ENSP00000226413,9606.ENSP00000242839,9606.ENSP00000264709,9606.ENSP00000265594,9606.ENSP00000285398,9606.ENSP00000306920,9606.ENSP00000361834,9606.ENSP00000363822,9606.ENSP00000364831,9606.ENSP00000367346,9606.ENSP00000376103,9606.ENSP00000386896,9606.ENSP00000389998,9606.ENSP00000431418,9606.ENSP00000495795	ACP5,GNRHR,ATP7B,DNMT3A,MCCC1,ERCC3,GLB1,COL9A2,AR,CLCNKB,NDUFAF5,C19orf12,ITGA6,TMEM67,NTRK1,SPG7
Q1+Q2	HP:0011121	Abnormality of skin morphology	14	1648	0.83	0.94	4.65e-07	9606.ENSP00000218758,9606.ENSP00000242839,9606.ENSP00000261584,9606.ENSP00000264709,9606.ENSP00000267430,9606.ENSP00000285398,9606.ENSP00000306920,9606.ENSP00000314879,9606.ENSP00000332809,9606.ENSP00000342144,9606.ENSP00000356771,9606.ENSP00000364831,9606.ENSP00000386896,9606.ENSP00000431418	ACP5,ATP7B,PALB2,DNMT3A,FANCM,ERCC3,GLB1,ALOXE3,PCARE,EVC2,F5,CLCNKB,ITGA6,NTRK1
Q1+Q2	HP:0011843	Abnormal musculoskeletal physiology	13	1330	0.89	1.03	4.65e-07	9606.ENSP00000218758,9606.ENSP00000226413,9606.ENSP00000242839,9606.ENSP00000264709,9606.ENSP00000285398,9606.ENSP00000306920,9606.ENSP00000314879,9606.ENSP00000342144,9606.ENSP00000361834,9606.ENSP00000376103,9606.ENSP00000386896,9606.ENSP00000431418,9606.ENSP00000495795	ACP5,GNRHR,ATP7B,DNMT3A,ERCC3,GLB1,ALOXE3,EVC2,COL9A2,C19orf12,ITGA6,NTRK1,SPG7
Q1+Q2	HP:0012373	Abnormal eye physiology	16	2405	0.72	0.79	4.92e-07	9606.ENSP00000261584,9606.ENSP00000264709,9606.ENSP00000267430,9606.ENSP00000285398,9606.ENSP00000306920,9606.ENSP00000314879,9606.ENSP00000332809,9606.ENSP00000342144,9606.ENSP00000361834,9606.ENSP00000364831,9606.ENSP00000367346,9606.ENSP00000367552,9606.ENSP00000376103,9606.ENSP00000389998,9606.ENSP00000431418,9606.ENSP00000495795	PALB2,DNMT3A,FANCM,ERCC3,GLB1,ALOXE3,PCARE,EVC2,COL9A2,CLCNKB,NDUFAF5,RCBTB1,C19orf12,TMEM67,NTRK1,SPG7
Q1+Q2	HP:0040064	Abnormality of limbs	15	2018	0.77	0.86	4.98e-07	9606.ENSP00000218758,9606.ENSP00000242839,9606.ENSP00000261584,9606.ENSP00000264709,9606.ENSP00000267430,9606.ENSP00000285398,9606.ENSP00000306920,9606.ENSP00000314879,9606.ENSP00000342144,9606.ENSP00000361834,9606.ENSP00000363822,9606.ENSP00000376103,9606.ENSP00000389998,9606.ENSP00000431418,9606.ENSP00000495795	ACP5,ATP7B,PALB2,DNMT3A,FANCM,ERCC3,GLB1,ALOXE3,EVC2,COL9A2,AR,C19orf12,TMEM67,NTRK1,SPG7
Q1+Q2	HP:0002597	Abnormality of the vasculature	14	1673	0.82	0.93	5.21e-07	9606.ENSP00000218758,9606.ENSP00000242839,9606.ENSP00000261584,9606.ENSP00000264709,9606.ENSP00000265594,9606.ENSP00000267430,9606.ENSP00000285398,9606.ENSP00000306920,9606.ENSP00000314879,9606.ENSP00000332809,9606.ENSP00000356771,9606.ENSP00000364831,9606.ENSP00000389998,9606.ENSP00000431418	ACP5,ATP7B,PALB2,DNMT3A,MCCC1,FANCM,ERCC3,GLB1,ALOXE3,PCARE,F5,CLCNKB,TMEM67,NTRK1
Q1+Q2	HP:0000078	Abnormality of the genital system	13	1358	0.88	1.01	5.24e-07	9606.ENSP00000226413,9606.ENSP00000242839,9606.ENSP00000261584,9606.ENSP00000264709,9606.ENSP00000267430,9606.ENSP00000285398,9606.ENSP00000332809,9606.ENSP00000342144,9606.ENSP00000356771,9606.ENSP00000363822,9606.ENSP00000367552,9606.ENSP00000386896,9606.ENSP00000389998	GNRHR,ATP7B,PALB2,DNMT3A,FANCM,ERCC3,PCARE,EVC2,F5,AR,RCBTB1,ITGA6,TMEM67
Q1+Q2	HP:0001626	Abnormality of the cardiovascular system	16	2438	0.71	0.78	5.51e-07	9606.ENSP00000218758,9606.ENSP00000242839,9606.ENSP00000261584,9606.ENSP00000264709,9606.ENSP00000265594,9606.ENSP00000267430,9606.ENSP00000285398,9606.ENSP00000306920,9606.ENSP00000314879,9606.ENSP00000332809,9606.ENSP00000342144,9606.ENSP00000356771,9606.ENSP00000364831,9606.ENSP00000367346,9606.ENSP00000389998,9606.ENSP00000431418	ACP5,ATP7B,PALB2,DNMT3A,MCCC1,FANCM,ERCC3,GLB1,ALOXE3,PCARE,EVC2,F5,CLCNKB,NDUFAF5,TMEM67,NTRK1
Q1+Q2	HP:0002817	Abnormality of the upper limb	13	1426	0.86	0.97	9.07e-07	9606.ENSP00000218758,9606.ENSP00000242839,9606.ENSP00000261584,9606.ENSP00000264709,9606.ENSP00000267430,9606.ENSP00000306920,9606.ENSP00000314879,9606.ENSP00000342144,9606.ENSP00000361834,9606.ENSP00000376103,9606.ENSP00000389998,9606.ENSP00000431418,9606.ENSP00000495795	ACP5,ATP7B,PALB2,DNMT3A,FANCM,GLB1,ALOXE3,EVC2,COL9A2,C19orf12,TMEM67,NTRK1,SPG7
Q1+Q2	HP:0000481	Abnormal cornea morphology	10	673	1.07	1.27	1.18e-06	9606.ENSP00000242839,9606.ENSP00000261584,9606.ENSP00000267430,9606.ENSP00000285398,9606.ENSP00000306920,9606.ENSP00000314879,9606.ENSP00000332809,9606.ENSP00000361834,9606.ENSP00000389998,9606.ENSP00000431418	ATP7B,PALB2,FANCM,ERCC3,GLB1,ALOXE3,PCARE,COL9A2,TMEM67,NTRK1
Q1+Q2	HP:0009121	Abnormal axial skeleton morphology	15	2206	0.73	0.79	1.5e-06	9606.ENSP00000218758,9606.ENSP00000242839,9606.ENSP00000261584,9606.ENSP00000264709,9606.ENSP00000267430,9606.ENSP00000285398,9606.ENSP00000306920,9606.ENSP00000342144,9606.ENSP00000361834,9606.ENSP00000363822,9606.ENSP00000367346,9606.ENSP00000376103,9606.ENSP00000389998,9606.ENSP00000431418,9606.ENSP00000495795	ACP5,ATP7B,PALB2,DNMT3A,FANCM,ERCC3,GLB1,EVC2,COL9A2,AR,NDUFAF5,C19orf12,TMEM67,NTRK1,SPG7
Q1+Q2	HP:0001903	Anemia	9	498	1.15	1.38	1.55e-06	9606.ENSP00000218758,9606.ENSP00000242839,9606.ENSP00000261584,9606.ENSP00000267430,9606.ENSP00000285398,9606.ENSP00000364831,9606.ENSP00000367346,9606.ENSP00000389998,9606.ENSP00000431418	ACP5,ATP7B,PALB2,FANCM,ERCC3,CLCNKB,NDUFAF5,TMEM67,NTRK1
Q1+Q2	HP:0002814	Abnormality of the lower limb	13	1506	0.83	0.92	1.62e-06	9606.ENSP00000218758,9606.ENSP00000261584,9606.ENSP00000264709,9606.ENSP00000267430,9606.ENSP00000306920,9606.ENSP00000314879,9606.ENSP00000342144,9606.ENSP00000361834,9606.ENSP00000363822,9606.ENSP00000376103,9606.ENSP00000389998,9606.ENSP00000431418,9606.ENSP00000495795	ACP5,PALB2,DNMT3A,FANCM,GLB1,ALOXE3,EVC2,COL9A2,AR,C19orf12,TMEM67,NTRK1,SPG7
Q1+Q2	HP:0012443	Abnormality of brain morphology	15	2254	0.72	0.77	1.9e-06	9606.ENSP00000218758,9606.ENSP00000261584,9606.ENSP00000264709,9606.ENSP00000265594,9606.ENSP00000267430,9606.ENSP00000285398,9606.ENSP00000306920,9606.ENSP00000342144,9606.ENSP00000356771,9606.ENSP00000363822,9606.ENSP00000364831,9606.ENSP00000367346,9606.ENSP00000376103,9606.ENSP00000389998,9606.ENSP00000495795	ACP5,PALB2,DNMT3A,MCCC1,FANCM,ERCC3,GLB1,EVC2,F5,AR,CLCNKB,NDUFAF5,C19orf12,TMEM67,SPG7
Q1+Q2	HP:0000163	Abnormal oral cavity morphology	14	1901	0.76	0.82	2.27e-06	9606.ENSP00000218758,9606.ENSP00000226413,9606.ENSP00000261584,9606.ENSP00000264709,9606.ENSP00000267430,9606.ENSP00000285398,9606.ENSP00000306920,9606.ENSP00000314879,9606.ENSP00000342144,9606.ENSP00000356771,9606.ENSP00000361834,9606.ENSP00000386896,9606.ENSP00000389998,9606.ENSP00000431418	ACP5,GNRHR,PALB2,DNMT3A,FANCM,ERCC3,GLB1,ALOXE3,EVC2,F5,COL9A2,ITGA6,TMEM67,NTRK1
Q1+Q2	HP:0000925	Abnormality of the vertebral column	12	1252	0.88	0.97	2.36e-06	9606.ENSP00000218758,9606.ENSP00000242839,9606.ENSP00000261584,9606.ENSP00000264709,9606.ENSP00000267430,9606.ENSP00000285398,9606.ENSP00000306920,9606.ENSP00000361834,9606.ENSP00000367346,9606.ENSP00000389998,9606.ENSP00000431418,9606.ENSP00000495795	ACP5,ATP7B,PALB2,DNMT3A,FANCM,ERCC3,GLB1,COL9A2,NDUFAF5,TMEM67,NTRK1,SPG7
Q1+Q2	HP:0000365	Hearing impairment	12	1288	0.87	0.94	3.18e-06	9606.ENSP00000226413,9606.ENSP00000261584,9606.ENSP00000264709,9606.ENSP00000267430,9606.ENSP00000285398,9606.ENSP00000306920,9606.ENSP00000314879,9606.ENSP00000332809,9606.ENSP00000361834,9606.ENSP00000364831,9606.ENSP00000367346,9606.ENSP00000495795	GNRHR,PALB2,DNMT3A,FANCM,ERCC3,GLB1,ALOXE3,PCARE,COL9A2,CLCNKB,NDUFAF5,SPG7
Q1+Q2	HP:0001155	Abnormality of the hand	12	1312	0.86	0.93	3.77e-06	9606.ENSP00000218758,9606.ENSP00000242839,9606.ENSP00000261584,9606.ENSP00000264709,9606.ENSP00000267430,9606.ENSP00000306920,9606.ENSP00000314879,9606.ENSP00000342144,9606.ENSP00000361834,9606.ENSP00000376103,9606.ENSP00000389998,9606.ENSP00000431418	ACP5,ATP7B,PALB2,DNMT3A,FANCM,GLB1,ALOXE3,EVC2,COL9A2,C19orf12,TMEM67,NTRK1
Q1+Q2	HP:0031826	Abnormal reflex	11	1046	0.92	1	4.36e-06	9606.ENSP00000261584,9606.ENSP00000265594,9606.ENSP00000267430,9606.ENSP00000285398,9606.ENSP00000332809,9606.ENSP00000363822,9606.ENSP00000364831,9606.ENSP00000367346,9606.ENSP00000376103,9606.ENSP00000389998,9606.ENSP00000495795	PALB2,MCCC1,FANCM,ERCC3,PCARE,AR,CLCNKB,NDUFAF5,C19orf12,TMEM67,SPG7
Q1+Q2	HP:0010978	Abnormality of immune system physiology	12	1347	0.85	0.91	4.73e-06	9606.ENSP00000218758,9606.ENSP00000242839,9606.ENSP00000261584,9606.ENSP00000264709,9606.ENSP00000267430,9606.ENSP00000285398,9606.ENSP00000306920,9606.ENSP00000314879,9606.ENSP00000363822,9606.ENSP00000364831,9606.ENSP00000386896,9606.ENSP00000431418	ACP5,ATP7B,PALB2,DNMT3A,FANCM,ERCC3,GLB1,ALOXE3,AR,CLCNKB,ITGA6,NTRK1
Q1+Q2	HP:0031704	Abnormal ear physiology	12	1362	0.84	0.9	5.27e-06	9606.ENSP00000226413,9606.ENSP00000261584,9606.ENSP00000264709,9606.ENSP00000267430,9606.ENSP00000285398,9606.ENSP00000306920,9606.ENSP00000314879,9606.ENSP00000332809,9606.ENSP00000361834,9606.ENSP00000364831,9606.ENSP00000367346,9606.ENSP00000495795	GNRHR,PALB2,DNMT3A,FANCM,ERCC3,GLB1,ALOXE3,PCARE,COL9A2,CLCNKB,NDUFAF5,SPG7
Q1+Q2	HP:0011354	Generalized abnormality of skin	10	821	0.98	1.08	5.76e-06	9606.ENSP00000218758,9606.ENSP00000242839,9606.ENSP00000264709,9606.ENSP00000285398,9606.ENSP00000306920,9606.ENSP00000314879,9606.ENSP00000342144,9606.ENSP00000356771,9606.ENSP00000386896,9606.ENSP00000431418	ACP5,ATP7B,DNMT3A,ERCC3,GLB1,ALOXE3,EVC2,F5,ITGA6,NTRK1
Q1+Q2	HP:0011804	Abnormal muscle physiology	14	2088	0.72	0.75	6.16e-06	9606.ENSP00000218758,9606.ENSP00000242839,9606.ENSP00000264709,9606.ENSP00000265594,9606.ENSP00000285398,9606.ENSP00000306920,9606.ENSP00000361834,9606.ENSP00000363822,9606.ENSP00000364831,9606.ENSP00000367346,9606.ENSP00000376103,9606.ENSP00000389998,9606.ENSP00000431418,9606.ENSP00000495795	ACP5,ATP7B,DNMT3A,MCCC1,ERCC3,GLB1,COL9A2,AR,CLCNKB,NDUFAF5,C19orf12,TMEM67,NTRK1,SPG7
Q1+Q2	HP:0025032	Abnormality of digestive system physiology	13	1763	0.76	0.79	8.24e-06	9606.ENSP00000242839,9606.ENSP00000264709,9606.ENSP00000265594,9606.ENSP00000306920,9606.ENSP00000356771,9606.ENSP00000363822,9606.ENSP00000364831,9606.ENSP00000367346,9606.ENSP00000376103,9606.ENSP00000386896,9606.ENSP00000389998,9606.ENSP00000431418,9606.ENSP00000495795	ATP7B,DNMT3A,MCCC1,GLB1,F5,AR,CLCNKB,NDUFAF5,C19orf12,ITGA6,TMEM67,NTRK1,SPG7
Q1+Q2	HP:0100790	Hernia	8	435	1.16	1.29	8.44e-06	9606.ENSP00000261584,9606.ENSP00000264709,9606.ENSP00000267430,9606.ENSP00000285398,9606.ENSP00000306920,9606.ENSP00000363822,9606.ENSP00000367346,9606.ENSP00000389998	PALB2,DNMT3A,FANCM,ERCC3,GLB1,AR,NDUFAF5,TMEM67
Q1+Q2	HP:0003110	Abnormality of urine homeostasis	9	638	1.05	1.14	9.39e-06	9606.ENSP00000218758,9606.ENSP00000242839,9606.ENSP00000264709,9606.ENSP00000265594,9606.ENSP00000285398,9606.ENSP00000306920,9606.ENSP00000356771,9606.ENSP00000364831,9606.ENSP00000386896	ACP5,ATP7B,DNMT3A,MCCC1,ERCC3,GLB1,F5,CLCNKB,ITGA6
Q1+Q2	HP:0001098	Abnormal fundus morphology	11	1143	0.88	0.93	9.53e-06	9606.ENSP00000264709,9606.ENSP00000285398,9606.ENSP00000306920,9606.ENSP00000332809,9606.ENSP00000361834,9606.ENSP00000364831,9606.ENSP00000367346,9606.ENSP00000367552,9606.ENSP00000376103,9606.ENSP00000389998,9606.ENSP00000495795	DNMT3A,ERCC3,GLB1,PCARE,COL9A2,CLCNKB,NDUFAF5,RCBTB1,C19orf12,TMEM67,SPG7
Q1+Q2	HP:0000083	Renal insufficiency	7	285	1.29	1.43	9.54e-06	9606.ENSP00000218758,9606.ENSP00000261584,9606.ENSP00000267430,9606.ENSP00000314879,9606.ENSP00000364831,9606.ENSP00000389998,9606.ENSP00000431418	ACP5,PALB2,FANCM,ALOXE3,CLCNKB,TMEM67,NTRK1
Q1+Q2	HP:0001347	Hyperreflexia	9	645	1.04	1.13	9.73e-06	9606.ENSP00000261584,9606.ENSP00000265594,9606.ENSP00000267430,9606.ENSP00000285398,9606.ENSP00000332809,9606.ENSP00000367346,9606.ENSP00000376103,9606.ENSP00000389998,9606.ENSP00000495795	PALB2,MCCC1,FANCM,ERCC3,PCARE,NDUFAF5,C19orf12,TMEM67,SPG7
Q1+Q2	HP:0000504	Abnormality of vision	11	1161	0.87	0.92	1.05e-05	9606.ENSP00000261584,9606.ENSP00000267430,9606.ENSP00000285398,9606.ENSP00000306920,9606.ENSP00000332809,9606.ENSP00000361834,9606.ENSP00000364831,9606.ENSP00000367346,9606.ENSP00000367552,9606.ENSP00000376103,9606.ENSP00000389998	PALB2,FANCM,ERCC3,GLB1,PCARE,COL9A2,CLCNKB,NDUFAF5,RCBTB1,C19orf12,TMEM67
Q1+Q2	HP:0010936	Abnormality of the lower urinary tract	9	652	1.04	1.12	1.05e-05	9606.ENSP00000261584,9606.ENSP00000267430,9606.ENSP00000342144,9606.ENSP00000363822,9606.ENSP00000364831,9606.ENSP00000376103,9606.ENSP00000386896,9606.ENSP00000389998,9606.ENSP00000495795	PALB2,FANCM,EVC2,AR,CLCNKB,C19orf12,ITGA6,TMEM67,SPG7
Q1+Q2	HP:0011138	Abnormality of skin adnexa morphology	11	1165	0.87	0.91	1.06e-05	9606.ENSP00000226413,9606.ENSP00000264709,9606.ENSP00000285398,9606.ENSP00000306920,9606.ENSP00000314879,9606.ENSP00000342144,9606.ENSP00000363822,9606.ENSP00000367346,9606.ENSP00000386896,9606.ENSP00000389998,9606.ENSP00000431418	GNRHR,DNMT3A,ERCC3,GLB1,ALOXE3,EVC2,AR,NDUFAF5,ITGA6,TMEM67,NTRK1
Q1+Q2	HP:0000080	Abnormality of reproductive system physiology	9	659	1.03	1.11	1.11e-05	9606.ENSP00000226413,9606.ENSP00000242839,9606.ENSP00000261584,9606.ENSP00000267430,9606.ENSP00000285398,9606.ENSP00000332809,9606.ENSP00000356771,9606.ENSP00000363822,9606.ENSP00000367552	GNRHR,ATP7B,PALB2,FANCM,ERCC3,PCARE,F5,AR,RCBTB1
Q1+Q2	HP:0000708	Behavioral abnormality	13	1839	0.75	0.76	1.17e-05	9606.ENSP00000226413,9606.ENSP00000242839,9606.ENSP00000264709,9606.ENSP00000285398,9606.ENSP00000306920,9606.ENSP00000332809,9606.ENSP00000361834,9606.ENSP00000364831,9606.ENSP00000367346,9606.ENSP00000376103,9606.ENSP00000389998,9606.ENSP00000431418,9606.ENSP00000495795	GNRHR,ATP7B,DNMT3A,ERCC3,GLB1,PCARE,COL9A2,CLCNKB,NDUFAF5,C19orf12,TMEM67,NTRK1,SPG7
Q1+Q2	HP:0025142	Constitutional symptom	10	906	0.94	0.99	1.19e-05	9606.ENSP00000218758,9606.ENSP00000242839,9606.ENSP00000264709,9606.ENSP00000285398,9606.ENSP00000314879,9606.ENSP00000361834,9606.ENSP00000364831,9606.ENSP00000376103,9606.ENSP00000431418,9606.ENSP00000495795	ACP5,ATP7B,DNMT3A,ERCC3,ALOXE3,COL9A2,CLCNKB,C19orf12,NTRK1,SPG7
Q1+Q2	HP:0004323	Abnormality of body weight	12	1513	0.8	0.82	1.34e-05	9606.ENSP00000226413,9606.ENSP00000242839,9606.ENSP00000261584,9606.ENSP00000264709,9606.ENSP00000265594,9606.ENSP00000267430,9606.ENSP00000285398,9606.ENSP00000314879,9606.ENSP00000332809,9606.ENSP00000342144,9606.ENSP00000364831,9606.ENSP00000367346	GNRHR,ATP7B,PALB2,DNMT3A,MCCC1,FANCM,ERCC3,ALOXE3,PCARE,EVC2,CLCNKB,NDUFAF5
Q1+Q2	HP:0011362	Abnormal hair quantity	9	682	1.02	1.08	1.4e-05	9606.ENSP00000226413,9606.ENSP00000264709,9606.ENSP00000285398,9606.ENSP00000306920,9606.ENSP00000314879,9606.ENSP00000342144,9606.ENSP00000363822,9606.ENSP00000367346,9606.ENSP00000431418	GNRHR,DNMT3A,ERCC3,GLB1,ALOXE3,EVC2,AR,NDUFAF5,NTRK1
Q1+Q2	HP:0000032	Abnormality of male external genitalia	10	933	0.93	0.97	1.5e-05	9606.ENSP00000226413,9606.ENSP00000261584,9606.ENSP00000264709,9606.ENSP00000267430,9606.ENSP00000285398,9606.ENSP00000332809,9606.ENSP00000342144,9606.ENSP00000363822,9606.ENSP00000386896,9606.ENSP00000389998	GNRHR,PALB2,DNMT3A,FANCM,ERCC3,PCARE,EVC2,AR,ITGA6,TMEM67
Q1+Q2	HP:0000002	Abnormality of body height	11	1253	0.84	0.86	2.01e-05	9606.ENSP00000218758,9606.ENSP00000226413,9606.ENSP00000261584,9606.ENSP00000264709,9606.ENSP00000267430,9606.ENSP00000285398,9606.ENSP00000306920,9606.ENSP00000314879,9606.ENSP00000342144,9606.ENSP00000361834,9606.ENSP00000363822	ACP5,GNRHR,PALB2,DNMT3A,FANCM,ERCC3,GLB1,ALOXE3,EVC2,COL9A2,AR
Q1+Q2	HP:0004325	Decreased body weight	11	1274	0.83	0.84	2.28e-05	9606.ENSP00000226413,9606.ENSP00000242839,9606.ENSP00000261584,9606.ENSP00000264709,9606.ENSP00000265594,9606.ENSP00000267430,9606.ENSP00000285398,9606.ENSP00000314879,9606.ENSP00000342144,9606.ENSP00000364831,9606.ENSP00000367346	GNRHR,ATP7B,PALB2,DNMT3A,MCCC1,FANCM,ERCC3,ALOXE3,EVC2,CLCNKB,NDUFAF5
Q1+Q2	HP:0012337	Abnormal homeostasis	11	1275	0.83	0.84	2.28e-05	9606.ENSP00000218758,9606.ENSP00000242839,9606.ENSP00000265594,9606.ENSP00000285398,9606.ENSP00000306920,9606.ENSP00000314879,9606.ENSP00000332809,9606.ENSP00000363822,9606.ENSP00000364831,9606.ENSP00000367346,9606.ENSP00000431418	ACP5,ATP7B,MCCC1,ERCC3,GLB1,ALOXE3,PCARE,AR,CLCNKB,NDUFAF5,NTRK1
Q1+Q2	HP:0012649	Increased inflammatory response	10	981	0.9	0.93	2.28e-05	9606.ENSP00000218758,9606.ENSP00000242839,9606.ENSP00000264709,9606.ENSP00000285398,9606.ENSP00000306920,9606.ENSP00000314879,9606.ENSP00000363822,9606.ENSP00000364831,9606.ENSP00000386896,9606.ENSP00000431418	ACP5,ATP7B,DNMT3A,ERCC3,GLB1,ALOXE3,AR,CLCNKB,ITGA6,NTRK1
Q1+Q2	HP:0011122	Abnormality of skin physiology	8	524	1.08	1.12	2.6e-05	9606.ENSP00000218758,9606.ENSP00000242839,9606.ENSP00000264709,9606.ENSP00000285398,9606.ENSP00000306920,9606.ENSP00000314879,9606.ENSP00000363822,9606.ENSP00000386896	ACP5,ATP7B,DNMT3A,ERCC3,GLB1,ALOXE3,AR,ITGA6
Q1+Q2	HP:0031703	Abnormal ear morphology	11	1320	0.82	0.82	3.14e-05	9606.ENSP00000218758,9606.ENSP00000261584,9606.ENSP00000264709,9606.ENSP00000267430,9606.ENSP00000285398,9606.ENSP00000306920,9606.ENSP00000314879,9606.ENSP00000332809,9606.ENSP00000342144,9606.ENSP00000364831,9606.ENSP00000389998	ACP5,PALB2,DNMT3A,FANCM,ERCC3,GLB1,ALOXE3,PCARE,EVC2,CLCNKB,TMEM67
Q1+Q2	HP:0012531	Pain	8	539	1.07	1.09	3.15e-05	9606.ENSP00000218758,9606.ENSP00000242839,9606.ENSP00000264709,9606.ENSP00000285398,9606.ENSP00000361834,9606.ENSP00000364831,9606.ENSP00000431418,9606.ENSP00000495795	ACP5,ATP7B,DNMT3A,ERCC3,COL9A2,CLCNKB,NTRK1,SPG7
Q1+Q2	HP:0025015	Abnormal vascular morphology	10	1027	0.88	0.89	3.21e-05	9606.ENSP00000218758,9606.ENSP00000261584,9606.ENSP00000264709,9606.ENSP00000265594,9606.ENSP00000267430,9606.ENSP00000285398,9606.ENSP00000306920,9606.ENSP00000356771,9606.ENSP00000364831,9606.ENSP00000389998	ACP5,PALB2,DNMT3A,MCCC1,FANCM,ERCC3,GLB1,F5,CLCNKB,TMEM67
Q1+Q2	HP:0032251	Abnormal immune system morphology	8	545	1.06	1.09	3.35e-05	9606.ENSP00000218758,9606.ENSP00000261584,9606.ENSP00000264709,9606.ENSP00000267430,9606.ENSP00000285398,9606.ENSP00000306920,9606.ENSP00000342144,9606.ENSP00000431418	ACP5,PALB2,DNMT3A,FANCM,ERCC3,GLB1,EVC2,NTRK1
Q1+Q2	HP:0001595	Abnormal hair morphology	10	1040	0.88	0.88	3.53e-05	9606.ENSP00000226413,9606.ENSP00000264709,9606.ENSP00000285398,9606.ENSP00000306920,9606.ENSP00000314879,9606.ENSP00000342144,9606.ENSP00000363822,9606.ENSP00000367346,9606.ENSP00000389998,9606.ENSP00000431418	GNRHR,DNMT3A,ERCC3,GLB1,ALOXE3,EVC2,AR,NDUFAF5,TMEM67,NTRK1
Q1+Q2	HP:0030680	Abnormality of cardiovascular system morphology	12	1680	0.75	0.74	3.53e-05	9606.ENSP00000218758,9606.ENSP00000261584,9606.ENSP00000264709,9606.ENSP00000265594,9606.ENSP00000267430,9606.ENSP00000285398,9606.ENSP00000306920,9606.ENSP00000342144,9606.ENSP00000356771,9606.ENSP00000364831,9606.ENSP00000367346,9606.ENSP00000389998	ACP5,PALB2,DNMT3A,MCCC1,FANCM,ERCC3,GLB1,EVC2,F5,CLCNKB,NDUFAF5,TMEM67
Q1+Q2	HP:0011442	Abnormal central motor function	12	1689	0.75	0.74	3.67e-05	9606.ENSP00000218758,9606.ENSP00000242839,9606.ENSP00000264709,9606.ENSP00000265594,9606.ENSP00000285398,9606.ENSP00000306920,9606.ENSP00000363822,9606.ENSP00000364831,9606.ENSP00000367346,9606.ENSP00000376103,9606.ENSP00000389998,9606.ENSP00000495795	ACP5,ATP7B,DNMT3A,MCCC1,ERCC3,GLB1,AR,CLCNKB,NDUFAF5,C19orf12,TMEM67,SPG7
Q1+Q2	HP:0001197	Abnormality of prenatal development or birth	9	786	0.96	0.96	3.82e-05	9606.ENSP00000261584,9606.ENSP00000267430,9606.ENSP00000285398,9606.ENSP00000306920,9606.ENSP00000356771,9606.ENSP00000364831,9606.ENSP00000367346,9606.ENSP00000386896,9606.ENSP00000389998	PALB2,FANCM,ERCC3,GLB1,F5,CLCNKB,NDUFAF5,ITGA6,TMEM67
Q1+Q2	HP:0004299	Hernia of the abdominal wall	7	371	1.17	1.19	3.95e-05	9606.ENSP00000261584,9606.ENSP00000264709,9606.ENSP00000267430,9606.ENSP00000285398,9606.ENSP00000306920,9606.ENSP00000363822,9606.ENSP00000389998	PALB2,DNMT3A,FANCM,ERCC3,GLB1,AR,TMEM67
Q1+Q2	HP:0000035	Abnormal testis morphology	9	793	0.95	0.95	4.03e-05	9606.ENSP00000226413,9606.ENSP00000261584,9606.ENSP00000264709,9606.ENSP00000267430,9606.ENSP00000285398,9606.ENSP00000332809,9606.ENSP00000342144,9606.ENSP00000363822,9606.ENSP00000389998	GNRHR,PALB2,DNMT3A,FANCM,ERCC3,PCARE,EVC2,AR,TMEM67
Q1+Q2	HP:0011729	Abnormality of joint mobility	10	1063	0.87	0.86	4.06e-05	9606.ENSP00000226413,9606.ENSP00000242839,9606.ENSP00000264709,9606.ENSP00000285398,9606.ENSP00000306920,9606.ENSP00000314879,9606.ENSP00000342144,9606.ENSP00000361834,9606.ENSP00000376103,9606.ENSP00000386896	GNRHR,ATP7B,DNMT3A,ERCC3,GLB1,ALOXE3,EVC2,COL9A2,C19orf12,ITGA6
Q1+Q2	HP:0010866	Abdominal wall defect	7	375	1.17	1.18	4.08e-05	9606.ENSP00000261584,9606.ENSP00000264709,9606.ENSP00000267430,9606.ENSP00000285398,9606.ENSP00000306920,9606.ENSP00000363822,9606.ENSP00000389998	PALB2,DNMT3A,FANCM,ERCC3,GLB1,AR,TMEM67
Q1+Q2	HP:0012252	Abnormal respiratory system morphology	10	1067	0.87	0.86	4.08e-05	9606.ENSP00000218758,9606.ENSP00000261584,9606.ENSP00000267430,9606.ENSP00000285398,9606.ENSP00000306920,9606.ENSP00000314879,9606.ENSP00000342144,9606.ENSP00000356771,9606.ENSP00000367552,9606.ENSP00000431418	ACP5,PALB2,FANCM,ERCC3,GLB1,ALOXE3,EVC2,F5,RCBTB1,NTRK1
Q1+Q2	HP:0000164	Abnormality of the dentition	9	821	0.94	0.93	5.12e-05	9606.ENSP00000218758,9606.ENSP00000226413,9606.ENSP00000264709,9606.ENSP00000285398,9606.ENSP00000306920,9606.ENSP00000314879,9606.ENSP00000342144,9606.ENSP00000386896,9606.ENSP00000431418	ACP5,GNRHR,DNMT3A,ERCC3,GLB1,ALOXE3,EVC2,ITGA6,NTRK1
Q1+Q2	HP:0004328	Abnormal anterior eye segment morphology	10	1106	0.85	0.83	5.57e-05	9606.ENSP00000242839,9606.ENSP00000261584,9606.ENSP00000267430,9606.ENSP00000285398,9606.ENSP00000306920,9606.ENSP00000314879,9606.ENSP00000332809,9606.ENSP00000361834,9606.ENSP00000389998,9606.ENSP00000431418	ATP7B,PALB2,FANCM,ERCC3,GLB1,ALOXE3,PCARE,COL9A2,TMEM67,NTRK1
Q1+Q2	HP:0000479	Abnormal retinal morphology	9	836	0.93	0.91	5.84e-05	9606.ENSP00000264709,9606.ENSP00000285398,9606.ENSP00000306920,9606.ENSP00000332809,9606.ENSP00000361834,9606.ENSP00000364831,9606.ENSP00000367346,9606.ENSP00000367552,9606.ENSP00000389998	DNMT3A,ERCC3,GLB1,PCARE,COL9A2,CLCNKB,NDUFAF5,RCBTB1,TMEM67
Q1+Q2	HP:0012210	Abnormal renal morphology	9	837	0.93	0.91	5.85e-05	9606.ENSP00000218758,9606.ENSP00000242839,9606.ENSP00000261584,9606.ENSP00000264709,9606.ENSP00000267430,9606.ENSP00000342144,9606.ENSP00000364831,9606.ENSP00000386896,9606.ENSP00000389998	ACP5,ATP7B,PALB2,DNMT3A,FANCM,EVC2,CLCNKB,ITGA6,TMEM67
Q1+Q2	HP:0002060	Abnormal cerebral morphology	12	1786	0.72	0.7	5.93e-05	9606.ENSP00000218758,9606.ENSP00000261584,9606.ENSP00000264709,9606.ENSP00000267430,9606.ENSP00000285398,9606.ENSP00000306920,9606.ENSP00000356771,9606.ENSP00000364831,9606.ENSP00000367346,9606.ENSP00000376103,9606.ENSP00000389998,9606.ENSP00000495795	ACP5,PALB2,DNMT3A,FANCM,ERCC3,GLB1,F5,CLCNKB,NDUFAF5,C19orf12,TMEM67,SPG7
Q1+Q2	HP:0002119	Ventriculomegaly	8	612	1.01	0.99	6.75e-05	9606.ENSP00000218758,9606.ENSP00000261584,9606.ENSP00000264709,9606.ENSP00000267430,9606.ENSP00000285398,9606.ENSP00000306920,9606.ENSP00000342144,9606.ENSP00000389998	ACP5,PALB2,DNMT3A,FANCM,ERCC3,GLB1,EVC2,TMEM67
Q1+Q2	HP:0025633	Abnormal ureter morphology	5	129	1.48	1.41	6.91e-05	9606.ENSP00000261584,9606.ENSP00000267430,9606.ENSP00000342144,9606.ENSP00000386896,9606.ENSP00000389998	PALB2,FANCM,EVC2,ITGA6,TMEM67
Q1+Q2	HP:0000028	Cryptorchidism	8	619	1.01	0.98	7.15e-05	9606.ENSP00000226413,9606.ENSP00000261584,9606.ENSP00000264709,9606.ENSP00000267430,9606.ENSP00000285398,9606.ENSP00000342144,9606.ENSP00000363822,9606.ENSP00000389998	GNRHR,PALB2,DNMT3A,FANCM,ERCC3,EVC2,AR,TMEM67
Q1+Q2	HP:0005922	Abnormal hand morphology	9	870	0.91	0.88	7.51e-05	9606.ENSP00000218758,9606.ENSP00000261584,9606.ENSP00000264709,9606.ENSP00000267430,9606.ENSP00000306920,9606.ENSP00000342144,9606.ENSP00000361834,9606.ENSP00000389998,9606.ENSP00000431418	ACP5,PALB2,DNMT3A,FANCM,GLB1,EVC2,COL9A2,TMEM67,NTRK1
Q1+Q2	HP:0011276	Vascular skin abnormality	7	433	1.11	1.06	9.28e-05	9606.ENSP00000218758,9606.ENSP00000242839,9606.ENSP00000285398,9606.ENSP00000306920,9606.ENSP00000314879,9606.ENSP00000356771,9606.ENSP00000431418	ACP5,ATP7B,ERCC3,GLB1,ALOXE3,F5,NTRK1
Q1+Q2	HP:0011805	Abnormal skeletal muscle morphology	11	1537	0.75	0.71	0.00011	9606.ENSP00000226413,9606.ENSP00000242839,9606.ENSP00000285398,9606.ENSP00000306920,9606.ENSP00000361834,9606.ENSP00000363822,9606.ENSP00000364831,9606.ENSP00000367346,9606.ENSP00000376103,9606.ENSP00000386896,9606.ENSP00000495795	GNRHR,ATP7B,ERCC3,GLB1,COL9A2,AR,CLCNKB,NDUFAF5,C19orf12,ITGA6,SPG7
Q1+Q2	HP:0001263	Global developmental delay	11	1559	0.75	0.7	0.00012	9606.ENSP00000218758,9606.ENSP00000261584,9606.ENSP00000264709,9606.ENSP00000265594,9606.ENSP00000267430,9606.ENSP00000285398,9606.ENSP00000306920,9606.ENSP00000367346,9606.ENSP00000376103,9606.ENSP00000389998,9606.ENSP00000431418	ACP5,PALB2,DNMT3A,MCCC1,FANCM,ERCC3,GLB1,NDUFAF5,C19orf12,TMEM67,NTRK1
Q1+Q2	HP:0012758	Neurodevelopmental delay	12	1926	0.69	0.65	0.00012	9606.ENSP00000218758,9606.ENSP00000261584,9606.ENSP00000264709,9606.ENSP00000265594,9606.ENSP00000267430,9606.ENSP00000285398,9606.ENSP00000306920,9606.ENSP00000364831,9606.ENSP00000367346,9606.ENSP00000376103,9606.ENSP00000389998,9606.ENSP00000431418	ACP5,PALB2,DNMT3A,MCCC1,FANCM,ERCC3,GLB1,CLCNKB,NDUFAF5,C19orf12,TMEM67,NTRK1
Q1+Q2	HP:0003272	Abnormal hip bone morphology	7	461	1.08	1.01	0.00013	9606.ENSP00000218758,9606.ENSP00000261584,9606.ENSP00000267430,9606.ENSP00000306920,9606.ENSP00000342144,9606.ENSP00000361834,9606.ENSP00000431418	ACP5,PALB2,FANCM,GLB1,EVC2,COL9A2,NTRK1
Q1+Q2	HP:0011314	Abnormal long bone morphology	8	675	0.97	0.91	0.00013	9606.ENSP00000218758,9606.ENSP00000261584,9606.ENSP00000264709,9606.ENSP00000267430,9606.ENSP00000306920,9606.ENSP00000342144,9606.ENSP00000361834,9606.ENSP00000389998	ACP5,PALB2,DNMT3A,FANCM,GLB1,EVC2,COL9A2,TMEM67
Q1+Q2	HP:0002031	Abnormal esophagus morphology	5	153	1.41	1.28	0.00014	9606.ENSP00000242839,9606.ENSP00000261584,9606.ENSP00000267430,9606.ENSP00000386896,9606.ENSP00000389998	ATP7B,PALB2,FANCM,ITGA6,TMEM67
Q1+Q2	HP:0001288	Gait disturbance	9	951	0.87	0.81	0.00015	9606.ENSP00000242839,9606.ENSP00000285398,9606.ENSP00000306920,9606.ENSP00000361834,9606.ENSP00000363822,9606.ENSP00000376103,9606.ENSP00000389998,9606.ENSP00000431418,9606.ENSP00000495795	ATP7B,ERCC3,GLB1,COL9A2,AR,C19orf12,TMEM67,NTRK1,SPG7
Q1+Q2	HP:0001511	Intrauterine growth retardation	7	469	1.07	1	0.00015	9606.ENSP00000261584,9606.ENSP00000264709,9606.ENSP00000267430,9606.ENSP00000285398,9606.ENSP00000306920,9606.ENSP00000342144,9606.ENSP00000367346	PALB2,DNMT3A,FANCM,ERCC3,GLB1,EVC2,NDUFAF5
Q1+Q2	HP:0004348	Abnormality of bone mineral density	7	468	1.07	1	0.00015	9606.ENSP00000218758,9606.ENSP00000226413,9606.ENSP00000242839,9606.ENSP00000261584,9606.ENSP00000267430,9606.ENSP00000285398,9606.ENSP00000306920	ACP5,GNRHR,ATP7B,PALB2,FANCM,ERCC3,GLB1
Q1+Q2	HP:0001369	Arthritis	5	159	1.39	1.26	0.00016	9606.ENSP00000218758,9606.ENSP00000242839,9606.ENSP00000361834,9606.ENSP00000364831,9606.ENSP00000431418	ACP5,ATP7B,COL9A2,CLCNKB,NTRK1
Q1+Q2	HP:0011123	Inflammatory abnormality of the skin	7	479	1.06	0.99	0.00016	9606.ENSP00000218758,9606.ENSP00000264709,9606.ENSP00000285398,9606.ENSP00000306920,9606.ENSP00000314879,9606.ENSP00000363822,9606.ENSP00000386896	ACP5,DNMT3A,ERCC3,GLB1,ALOXE3,AR,ITGA6
Q1+Q2	HP:0033354	Abnormal urine metabolite level	7	477	1.06	0.99	0.00016	9606.ENSP00000218758,9606.ENSP00000242839,9606.ENSP00000264709,9606.ENSP00000265594,9606.ENSP00000285398,9606.ENSP00000306920,9606.ENSP00000364831	ACP5,ATP7B,DNMT3A,MCCC1,ERCC3,GLB1,CLCNKB
Q1+Q2	HP:0008070	Sparse hair	6	300	1.2	1.1	0.00017	9606.ENSP00000226413,9606.ENSP00000264709,9606.ENSP00000285398,9606.ENSP00000314879,9606.ENSP00000363822,9606.ENSP00000431418	GNRHR,DNMT3A,ERCC3,ALOXE3,AR,NTRK1
Q1+Q2	HP:0010674	Abnormality of the curvature of the vertebral column	9	975	0.86	0.8	0.00017	9606.ENSP00000218758,9606.ENSP00000261584,9606.ENSP00000264709,9606.ENSP00000267430,9606.ENSP00000285398,9606.ENSP00000306920,9606.ENSP00000367346,9606.ENSP00000389998,9606.ENSP00000495795	ACP5,PALB2,DNMT3A,FANCM,ERCC3,GLB1,NDUFAF5,TMEM67,SPG7
Q1+Q2	HP:0009115	Aplasia/hypoplasia involving the skeleton	9	985	0.86	0.79	0.00018	9606.ENSP00000218758,9606.ENSP00000261584,9606.ENSP00000264709,9606.ENSP00000267430,9606.ENSP00000285398,9606.ENSP00000306920,9606.ENSP00000342144,9606.ENSP00000361834,9606.ENSP00000389998	ACP5,PALB2,DNMT3A,FANCM,ERCC3,GLB1,EVC2,COL9A2,TMEM67
Q1+Q2	HP:0000505	Visual impairment	9	995	0.85	0.78	0.0002	9606.ENSP00000261584,9606.ENSP00000267430,9606.ENSP00000306920,9606.ENSP00000332809,9606.ENSP00000361834,9606.ENSP00000367346,9606.ENSP00000367552,9606.ENSP00000376103,9606.ENSP00000389998	PALB2,FANCM,GLB1,PCARE,COL9A2,NDUFAF5,RCBTB1,C19orf12,TMEM67
Q1+Q2	HP:0000587	Abnormality of the optic nerve	8	737	0.93	0.85	0.00022	9606.ENSP00000264709,9606.ENSP00000285398,9606.ENSP00000306920,9606.ENSP00000332809,9606.ENSP00000367346,9606.ENSP00000376103,9606.ENSP00000389998,9606.ENSP00000495795	DNMT3A,ERCC3,GLB1,PCARE,NDUFAF5,C19orf12,TMEM67,SPG7
Q1+Q2	HP:0000377	Abnormal pinna morphology	9	1019	0.84	0.76	0.00024	9606.ENSP00000218758,9606.ENSP00000261584,9606.ENSP00000267430,9606.ENSP00000285398,9606.ENSP00000306920,9606.ENSP00000314879,9606.ENSP00000342144,9606.ENSP00000364831,9606.ENSP00000389998	ACP5,PALB2,FANCM,ERCC3,GLB1,ALOXE3,EVC2,CLCNKB,TMEM67
Q1+Q2	HP:0001881	Abnormal leukocyte morphology	7	517	1.03	0.93	0.00025	9606.ENSP00000218758,9606.ENSP00000261584,9606.ENSP00000264709,9606.ENSP00000267430,9606.ENSP00000285398,9606.ENSP00000306920,9606.ENSP00000342144	ACP5,PALB2,DNMT3A,FANCM,ERCC3,GLB1,EVC2
Q1+Q2	HP:0009122	Aplasia/hypoplasia affecting bones of the axial skeleton	8	751	0.92	0.83	0.00025	9606.ENSP00000261584,9606.ENSP00000264709,9606.ENSP00000267430,9606.ENSP00000285398,9606.ENSP00000306920,9606.ENSP00000342144,9606.ENSP00000361834,9606.ENSP00000389998	PALB2,DNMT3A,FANCM,ERCC3,GLB1,EVC2,COL9A2,TMEM67
Q1+Q2	HP:0010987	Abnormal cellular immune system morphology	7	517	1.03	0.93	0.00025	9606.ENSP00000218758,9606.ENSP00000261584,9606.ENSP00000264709,9606.ENSP00000267430,9606.ENSP00000285398,9606.ENSP00000306920,9606.ENSP00000342144	ACP5,PALB2,DNMT3A,FANCM,ERCC3,GLB1,EVC2
Q1+Q2	HP:0002118	Abnormal cerebral ventricle morphology	8	765	0.92	0.82	0.00028	9606.ENSP00000218758,9606.ENSP00000261584,9606.ENSP00000264709,9606.ENSP00000267430,9606.ENSP00000285398,9606.ENSP00000306920,9606.ENSP00000342144,9606.ENSP00000389998	ACP5,PALB2,DNMT3A,FANCM,ERCC3,GLB1,EVC2,TMEM67
Q1+Q2	HP:0008373	Puberty and gonadal disorders	7	536	1.01	0.9	0.00031	9606.ENSP00000226413,9606.ENSP00000261584,9606.ENSP00000267430,9606.ENSP00000285398,9606.ENSP00000332809,9606.ENSP00000363822,9606.ENSP00000364831	GNRHR,PALB2,FANCM,ERCC3,PCARE,AR,CLCNKB
Q1+Q2	HP:0011024	Abnormality of the gastrointestinal tract	10	1384	0.76	0.68	0.00031	9606.ENSP00000242839,9606.ENSP00000261584,9606.ENSP00000267430,9606.ENSP00000356771,9606.ENSP00000363822,9606.ENSP00000376103,9606.ENSP00000386896,9606.ENSP00000389998,9606.ENSP00000431418,9606.ENSP00000495795	ATP7B,PALB2,FANCM,F5,AR,C19orf12,ITGA6,TMEM67,NTRK1,SPG7
Q1+Q2	HP:0000135	Hypogonadism	6	343	1.14	1	0.00033	9606.ENSP00000226413,9606.ENSP00000261584,9606.ENSP00000267430,9606.ENSP00000285398,9606.ENSP00000332809,9606.ENSP00000363822	GNRHR,PALB2,FANCM,ERCC3,PCARE,AR
Q1+Q2	HP:0002012	Abnormality of the abdominal organs	9	1068	0.82	0.73	0.00033	9606.ENSP00000218758,9606.ENSP00000242839,9606.ENSP00000261584,9606.ENSP00000265594,9606.ENSP00000267430,9606.ENSP00000306920,9606.ENSP00000364831,9606.ENSP00000367346,9606.ENSP00000389998	ACP5,ATP7B,PALB2,MCCC1,FANCM,GLB1,CLCNKB,NDUFAF5,TMEM67
Q1+Q2	HP:0000648	Optic atrophy	7	548	1	0.88	0.00034	9606.ENSP00000285398,9606.ENSP00000306920,9606.ENSP00000332809,9606.ENSP00000367346,9606.ENSP00000376103,9606.ENSP00000389998,9606.ENSP00000495795	ERCC3,GLB1,PCARE,NDUFAF5,C19orf12,TMEM67,SPG7
Q1+Q2	HP:0000795	Abnormality of the urethra	6	345	1.14	0.99	0.00034	9606.ENSP00000261584,9606.ENSP00000267430,9606.ENSP00000342144,9606.ENSP00000363822,9606.ENSP00000386896,9606.ENSP00000389998	PALB2,FANCM,EVC2,AR,ITGA6,TMEM67
Q1+Q2	HP:0033353	Abnormal blood vessel morphology	8	792	0.9	0.8	0.00034	9606.ENSP00000218758,9606.ENSP00000261584,9606.ENSP00000264709,9606.ENSP00000267430,9606.ENSP00000285398,9606.ENSP00000306920,9606.ENSP00000364831,9606.ENSP00000389998	ACP5,PALB2,DNMT3A,FANCM,ERCC3,GLB1,CLCNKB,TMEM67
Q1+Q2	HP:0003808	Abnormal muscle tone	11	1773	0.69	0.61	0.00035	9606.ENSP00000218758,9606.ENSP00000264709,9606.ENSP00000265594,9606.ENSP00000285398,9606.ENSP00000306920,9606.ENSP00000363822,9606.ENSP00000364831,9606.ENSP00000367346,9606.ENSP00000376103,9606.ENSP00000389998,9606.ENSP00000495795	ACP5,DNMT3A,MCCC1,ERCC3,GLB1,AR,CLCNKB,NDUFAF5,C19orf12,TMEM67,SPG7
Q1+Q2	HP:0011849	Abnormal bone ossification	7	558	0.99	0.87	0.00038	9606.ENSP00000218758,9606.ENSP00000226413,9606.ENSP00000242839,9606.ENSP00000261584,9606.ENSP00000267430,9606.ENSP00000285398,9606.ENSP00000306920	ACP5,GNRHR,ATP7B,PALB2,FANCM,ERCC3,GLB1
Q1+Q2	HP:0100491	Abnormality of lower limb joint	7	558	0.99	0.87	0.00038	9606.ENSP00000261584,9606.ENSP00000267430,9606.ENSP00000306920,9606.ENSP00000342144,9606.ENSP00000361834,9606.ENSP00000376103,9606.ENSP00000431418	PALB2,FANCM,GLB1,EVC2,COL9A2,C19orf12,NTRK1
Q1+Q2	EFO:0003843	Pain	6	356	1.12	0.97	0.00039	9606.ENSP00000218758,9606.ENSP00000242839,9606.ENSP00000264709,9606.ENSP00000361834,9606.ENSP00000364831,9606.ENSP00000495795	ACP5,ATP7B,DNMT3A,COL9A2,CLCNKB,SPG7
Q1+Q2	HP:0031466	Impairment in personality functioning	7	566	0.99	0.86	0.00041	9606.ENSP00000226413,9606.ENSP00000242839,9606.ENSP00000264709,9606.ENSP00000364831,9606.ENSP00000367346,9606.ENSP00000376103,9606.ENSP00000431418	GNRHR,ATP7B,DNMT3A,CLCNKB,NDUFAF5,C19orf12,NTRK1
Q1+Q2	EFO:0003765	Sign or symptom	7	573	0.98	0.85	0.00044	9606.ENSP00000218758,9606.ENSP00000242839,9606.ENSP00000264709,9606.ENSP00000285398,9606.ENSP00000361834,9606.ENSP00000364831,9606.ENSP00000495795	ACP5,ATP7B,DNMT3A,ERCC3,COL9A2,CLCNKB,SPG7
Q1+Q2	HP:0000366	Abnormality of the nose	10	1470	0.73	0.64	0.0005	9606.ENSP00000218758,9606.ENSP00000226413,9606.ENSP00000261584,9606.ENSP00000264709,9606.ENSP00000267430,9606.ENSP00000285398,9606.ENSP00000306920,9606.ENSP00000332809,9606.ENSP00000356771,9606.ENSP00000389998	ACP5,GNRHR,PALB2,DNMT3A,FANCM,ERCC3,GLB1,PCARE,F5,TMEM67
Q1+Q2	HP:0100886	Abnormality of globe location	8	839	0.88	0.76	0.0005	9606.ENSP00000226413,9606.ENSP00000261584,9606.ENSP00000264709,9606.ENSP00000267430,9606.ENSP00000285398,9606.ENSP00000306920,9606.ENSP00000342144,9606.ENSP00000389998	GNRHR,PALB2,DNMT3A,FANCM,ERCC3,GLB1,EVC2,TMEM67
Q1+Q2	HP:0000496	Abnormality of eye movement	10	1491	0.72	0.63	0.00055	9606.ENSP00000261584,9606.ENSP00000264709,9606.ENSP00000267430,9606.ENSP00000285398,9606.ENSP00000332809,9606.ENSP00000342144,9606.ENSP00000367346,9606.ENSP00000376103,9606.ENSP00000389998,9606.ENSP00000495795	PALB2,DNMT3A,FANCM,ERCC3,PCARE,EVC2,NDUFAF5,C19orf12,TMEM67,SPG7
Q1+Q2	HP:0004322	Short stature	9	1152	0.79	0.68	0.00055	9606.ENSP00000218758,9606.ENSP00000261584,9606.ENSP00000264709,9606.ENSP00000267430,9606.ENSP00000285398,9606.ENSP00000306920,9606.ENSP00000314879,9606.ENSP00000342144,9606.ENSP00000361834	ACP5,PALB2,DNMT3A,FANCM,ERCC3,GLB1,ALOXE3,EVC2,COL9A2
Q1+Q2	HP:0001824	Weight loss	5	218	1.26	1.03	0.0006	9606.ENSP00000242839,9606.ENSP00000261584,9606.ENSP00000264709,9606.ENSP00000267430,9606.ENSP00000285398	ATP7B,PALB2,DNMT3A,FANCM,ERCC3
Q1+Q2	HP:0000812	Abnormal internal genitalia	6	391	1.08	0.9	0.00062	9606.ENSP00000226413,9606.ENSP00000261584,9606.ENSP00000267430,9606.ENSP00000285398,9606.ENSP00000342144,9606.ENSP00000363822	GNRHR,PALB2,FANCM,ERCC3,EVC2,AR
Q1+Q2	HP:0006487	Bowing of the long bones	5	224	1.25	1.01	0.00067	9606.ENSP00000218758,9606.ENSP00000306920,9606.ENSP00000342144,9606.ENSP00000361834,9606.ENSP00000389998	ACP5,GLB1,EVC2,COL9A2,TMEM67
Q1+Q2	HP:0007957	Corneal opacity	5	226	1.24	1	0.00069	9606.ENSP00000242839,9606.ENSP00000285398,9606.ENSP00000306920,9606.ENSP00000389998,9606.ENSP00000431418	ATP7B,ERCC3,GLB1,TMEM67,NTRK1
Q1+Q2	HP:0000140	Abnormality of the menstrual cycle	5	228	1.24	1	0.00071	9606.ENSP00000226413,9606.ENSP00000242839,9606.ENSP00000356771,9606.ENSP00000363822,9606.ENSP00000367552	GNRHR,ATP7B,F5,AR,RCBTB1
Q1+Q2	HP:0003026	Short long bone	5	229	1.24	0.99	0.00072	9606.ENSP00000261584,9606.ENSP00000264709,9606.ENSP00000267430,9606.ENSP00000306920,9606.ENSP00000342144	PALB2,DNMT3A,FANCM,GLB1,EVC2
Q1+Q2	HP:0001257	Spasticity	8	897	0.85	0.71	0.00074	9606.ENSP00000218758,9606.ENSP00000265594,9606.ENSP00000285398,9606.ENSP00000306920,9606.ENSP00000367346,9606.ENSP00000376103,9606.ENSP00000389998,9606.ENSP00000495795	ACP5,MCCC1,ERCC3,GLB1,NDUFAF5,C19orf12,TMEM67,SPG7
Q1+Q2	HP:0001392	Abnormality of the liver	8	895	0.85	0.71	0.00074	9606.ENSP00000218758,9606.ENSP00000242839,9606.ENSP00000261584,9606.ENSP00000265594,9606.ENSP00000267430,9606.ENSP00000306920,9606.ENSP00000367346,9606.ENSP00000389998	ACP5,ATP7B,PALB2,MCCC1,FANCM,GLB1,NDUFAF5,TMEM67
Q1+Q2	HP:0001627	Abnormal heart morphology	9	1206	0.77	0.65	0.00074	9606.ENSP00000261584,9606.ENSP00000264709,9606.ENSP00000267430,9606.ENSP00000285398,9606.ENSP00000306920,9606.ENSP00000342144,9606.ENSP00000364831,9606.ENSP00000367346,9606.ENSP00000389998	PALB2,DNMT3A,FANCM,ERCC3,GLB1,EVC2,CLCNKB,NDUFAF5,TMEM67
Q1+Q2	HP:0011844	Abnormal appendicular skeleton morphology	10	1557	0.7	0.6	0.00075	9606.ENSP00000218758,9606.ENSP00000261584,9606.ENSP00000264709,9606.ENSP00000267430,9606.ENSP00000285398,9606.ENSP00000306920,9606.ENSP00000342144,9606.ENSP00000361834,9606.ENSP00000389998,9606.ENSP00000431418	ACP5,PALB2,DNMT3A,FANCM,ERCC3,GLB1,EVC2,COL9A2,TMEM67,NTRK1
Q1+Q2	HP:0002650	Scoliosis	8	908	0.84	0.7	0.0008	9606.ENSP00000218758,9606.ENSP00000261584,9606.ENSP00000264709,9606.ENSP00000267430,9606.ENSP00000306920,9606.ENSP00000367346,9606.ENSP00000389998,9606.ENSP00000495795	ACP5,PALB2,DNMT3A,FANCM,GLB1,NDUFAF5,TMEM67,SPG7
Q1+Q2	HP:0004349	Reduced bone mineral density	6	413	1.06	0.87	0.0008	9606.ENSP00000226413,9606.ENSP00000242839,9606.ENSP00000261584,9606.ENSP00000267430,9606.ENSP00000285398,9606.ENSP00000306920	GNRHR,ATP7B,PALB2,FANCM,ERCC3,GLB1
Q1+Q2	HP:0009830	Peripheral neuropathy	6	416	1.06	0.86	0.00081	9606.ENSP00000242839,9606.ENSP00000285398,9606.ENSP00000363822,9606.ENSP00000367346,9606.ENSP00000376103,9606.ENSP00000495795	ATP7B,ERCC3,AR,NDUFAF5,C19orf12,SPG7
Q1+Q2	HP:0040069	Abnormal lower limb bone morphology	7	648	0.93	0.77	0.00085	9606.ENSP00000261584,9606.ENSP00000264709,9606.ENSP00000267430,9606.ENSP00000306920,9606.ENSP00000342144,9606.ENSP00000361834,9606.ENSP00000389998	PALB2,DNMT3A,FANCM,GLB1,EVC2,COL9A2,TMEM67
Q1+Q2	HP:0000316	Hypertelorism	7	650	0.93	0.77	0.00086	9606.ENSP00000226413,9606.ENSP00000261584,9606.ENSP00000264709,9606.ENSP00000267430,9606.ENSP00000285398,9606.ENSP00000306920,9606.ENSP00000389998	GNRHR,PALB2,DNMT3A,FANCM,ERCC3,GLB1,TMEM67
Q1+Q2	HP:0000144	Decreased fertility	5	245	1.21	0.95	0.00092	9606.ENSP00000226413,9606.ENSP00000261584,9606.ENSP00000267430,9606.ENSP00000285398,9606.ENSP00000363822	GNRHR,PALB2,FANCM,ERCC3,AR
Q1+Q2	HP:0000549	Abnormal conjugate eye movement	8	934	0.83	0.69	0.00092	9606.ENSP00000261584,9606.ENSP00000264709,9606.ENSP00000267430,9606.ENSP00000285398,9606.ENSP00000342144,9606.ENSP00000367346,9606.ENSP00000389998,9606.ENSP00000495795	PALB2,DNMT3A,FANCM,ERCC3,EVC2,NDUFAF5,TMEM67,SPG7
Q1+Q2	HP:0004305	Involuntary movements	8	933	0.83	0.69	0.00092	9606.ENSP00000218758,9606.ENSP00000242839,9606.ENSP00000264709,9606.ENSP00000285398,9606.ENSP00000363822,9606.ENSP00000367346,9606.ENSP00000376103,9606.ENSP00000389998	ACP5,ATP7B,DNMT3A,ERCC3,AR,NDUFAF5,C19orf12,TMEM67
Q1+Q2	HP:0000940	Abnormal diaphysis morphology	5	249	1.2	0.94	0.00098	9606.ENSP00000218758,9606.ENSP00000306920,9606.ENSP00000342144,9606.ENSP00000361834,9606.ENSP00000389998	ACP5,GLB1,EVC2,COL9A2,TMEM67
Q1+Q2	HP:0011443	Abnormality of coordination	8	945	0.82	0.68	0.00099	9606.ENSP00000242839,9606.ENSP00000285398,9606.ENSP00000306920,9606.ENSP00000364831,9606.ENSP00000367346,9606.ENSP00000376103,9606.ENSP00000389998,9606.ENSP00000495795	ATP7B,ERCC3,GLB1,CLCNKB,NDUFAF5,C19orf12,TMEM67,SPG7
Q1+Q2	HP:0001508	Failure to thrive	8	949	0.82	0.68	0.001	9606.ENSP00000242839,9606.ENSP00000261584,9606.ENSP00000265594,9606.ENSP00000285398,9606.ENSP00000314879,9606.ENSP00000342144,9606.ENSP00000364831,9606.ENSP00000367346	ATP7B,PALB2,MCCC1,ERCC3,ALOXE3,EVC2,CLCNKB,NDUFAF5
Q1+Q2	HP:0001999	Abnormal facial shape	8	978	0.81	0.66	0.0012	9606.ENSP00000261584,9606.ENSP00000264709,9606.ENSP00000267430,9606.ENSP00000285398,9606.ENSP00000306920,9606.ENSP00000361834,9606.ENSP00000364831,9606.ENSP00000389998	PALB2,DNMT3A,FANCM,ERCC3,GLB1,COL9A2,CLCNKB,TMEM67
Q1+Q2	HP:0007663	Reduced visual acuity	6	453	1.02	0.81	0.0012	9606.ENSP00000306920,9606.ENSP00000332809,9606.ENSP00000361834,9606.ENSP00000367346,9606.ENSP00000367552,9606.ENSP00000389998	GLB1,PCARE,COL9A2,NDUFAF5,RCBTB1,TMEM67
Q1+Q2	HP:0002719	Recurrent infections	7	721	0.88	0.7	0.0015	9606.ENSP00000218758,9606.ENSP00000261584,9606.ENSP00000267430,9606.ENSP00000285398,9606.ENSP00000306920,9606.ENSP00000314879,9606.ENSP00000431418	ACP5,PALB2,FANCM,ERCC3,GLB1,ALOXE3,NTRK1
Q1+Q2	HP:0008047	Abnormality of the vasculature of the eye	5	279	1.15	0.87	0.0015	9606.ENSP00000264709,9606.ENSP00000285398,9606.ENSP00000306920,9606.ENSP00000332809,9606.ENSP00000364831	DNMT3A,ERCC3,GLB1,PCARE,CLCNKB
Q1+Q2	HP:0032180	Abnormal circulating metabolite concentration	8	1010	0.8	0.64	0.0015	9606.ENSP00000242839,9606.ENSP00000264709,9606.ENSP00000265594,9606.ENSP00000363822,9606.ENSP00000364831,9606.ENSP00000367346,9606.ENSP00000376103,9606.ENSP00000386896	ATP7B,DNMT3A,MCCC1,AR,CLCNKB,NDUFAF5,C19orf12,ITGA6
Q1+Q2	HP:0001260	Dysarthria	6	480	0.99	0.77	0.0016	9606.ENSP00000242839,9606.ENSP00000285398,9606.ENSP00000363822,9606.ENSP00000367346,9606.ENSP00000376103,9606.ENSP00000495795	ATP7B,ERCC3,AR,NDUFAF5,C19orf12,SPG7
Q1+Q2	HP:0005927	Aplasia/hypoplasia involving bones of the hand	6	480	0.99	0.77	0.0016	9606.ENSP00000218758,9606.ENSP00000261584,9606.ENSP00000264709,9606.ENSP00000267430,9606.ENSP00000342144,9606.ENSP00000361834	ACP5,PALB2,DNMT3A,FANCM,EVC2,COL9A2
Q1+Q2	HP:0011355	Localized skin lesion	7	738	0.87	0.68	0.0017	9606.ENSP00000218758,9606.ENSP00000261584,9606.ENSP00000267430,9606.ENSP00000285398,9606.ENSP00000332809,9606.ENSP00000386896,9606.ENSP00000431418	ACP5,PALB2,FANCM,ERCC3,PCARE,ITGA6,NTRK1
Q1+Q2	HP:0000765	Abnormal thorax morphology	7	743	0.87	0.68	0.0018	9606.ENSP00000218758,9606.ENSP00000264709,9606.ENSP00000285398,9606.ENSP00000306920,9606.ENSP00000342144,9606.ENSP00000363822,9606.ENSP00000376103	ACP5,DNMT3A,ERCC3,GLB1,EVC2,AR,C19orf12
Q1+Q2	HP:0001337	Tremor	6	492	0.98	0.75	0.0018	9606.ENSP00000242839,9606.ENSP00000264709,9606.ENSP00000285398,9606.ENSP00000363822,9606.ENSP00000376103,9606.ENSP00000389998	ATP7B,DNMT3A,ERCC3,AR,C19orf12,TMEM67
Q1+Q2	HP:0032101	Unusual infection	7	748	0.87	0.68	0.0018	9606.ENSP00000218758,9606.ENSP00000261584,9606.ENSP00000267430,9606.ENSP00000285398,9606.ENSP00000306920,9606.ENSP00000314879,9606.ENSP00000431418	ACP5,PALB2,FANCM,ERCC3,GLB1,ALOXE3,NTRK1
Q1+Q2	HP:0011821	Abnormal facial skeleton morphology	8	1056	0.78	0.61	0.002	9606.ENSP00000218758,9606.ENSP00000261584,9606.ENSP00000264709,9606.ENSP00000267430,9606.ENSP00000285398,9606.ENSP00000306920,9606.ENSP00000361834,9606.ENSP00000389998	ACP5,PALB2,DNMT3A,FANCM,ERCC3,GLB1,COL9A2,TMEM67
Q1+Q2	HP:0000864	Abnormality of the hypothalamus-pituitary axis	5	314	1.1	0.79	0.0025	9606.ENSP00000218758,9606.ENSP00000261584,9606.ENSP00000267430,9606.ENSP00000363822,9606.ENSP00000389998	ACP5,PALB2,FANCM,AR,TMEM67
Q1+Q2	HP:0002493	Upper motor neuron dysfunction	8	1100	0.76	0.59	0.0025	9606.ENSP00000218758,9606.ENSP00000265594,9606.ENSP00000285398,9606.ENSP00000306920,9606.ENSP00000367346,9606.ENSP00000376103,9606.ENSP00000389998,9606.ENSP00000495795	ACP5,MCCC1,ERCC3,GLB1,NDUFAF5,C19orf12,TMEM67,SPG7
Q1+Q2	HP:0011458	Abdominal symptom	9	1448	0.69	0.54	0.0025	9606.ENSP00000264709,9606.ENSP00000265594,9606.ENSP00000306920,9606.ENSP00000356771,9606.ENSP00000364831,9606.ENSP00000367346,9606.ENSP00000386896,9606.ENSP00000389998,9606.ENSP00000431418	DNMT3A,MCCC1,GLB1,F5,CLCNKB,NDUFAF5,ITGA6,TMEM67,NTRK1
Q1+Q2	HP:0002813	Abnormality of limb bone morphology	9	1459	0.69	0.54	0.0026	9606.ENSP00000218758,9606.ENSP00000261584,9606.ENSP00000264709,9606.ENSP00000267430,9606.ENSP00000285398,9606.ENSP00000306920,9606.ENSP00000342144,9606.ENSP00000361834,9606.ENSP00000389998	ACP5,PALB2,DNMT3A,FANCM,ERCC3,GLB1,EVC2,COL9A2,TMEM67
Q1+Q2	HP:0100691	Abnormality of the curvature of the cornea	5	317	1.09	0.79	0.0026	9606.ENSP00000261584,9606.ENSP00000267430,9606.ENSP00000285398,9606.ENSP00000332809,9606.ENSP00000361834	PALB2,FANCM,ERCC3,PCARE,COL9A2
Q1+Q2	HP:0001547	Abnormal rib cage morphology	5	325	1.08	0.78	0.0028	9606.ENSP00000218758,9606.ENSP00000264709,9606.ENSP00000306920,9606.ENSP00000342144,9606.ENSP00000363822	ACP5,DNMT3A,GLB1,EVC2,AR
Q1+Q2	HP:0034353	Appendicular spasticity	5	324	1.08	0.78	0.0028	9606.ENSP00000218758,9606.ENSP00000306920,9606.ENSP00000367346,9606.ENSP00000376103,9606.ENSP00000495795	ACP5,GLB1,NDUFAF5,C19orf12,SPG7
Q1+Q2	HP:0004372	Reduced consciousness/confusion	5	327	1.08	0.77	0.0029	9606.ENSP00000242839,9606.ENSP00000265594,9606.ENSP00000285398,9606.ENSP00000364831,9606.ENSP00000367346	ATP7B,MCCC1,ERCC3,CLCNKB,NDUFAF5
Q1+Q2	HP:0011389	Functional abnormality of the inner ear	7	812	0.83	0.63	0.0029	9606.ENSP00000226413,9606.ENSP00000264709,9606.ENSP00000285398,9606.ENSP00000332809,9606.ENSP00000361834,9606.ENSP00000364831,9606.ENSP00000367346	GNRHR,DNMT3A,ERCC3,PCARE,COL9A2,CLCNKB,NDUFAF5
Q1+Q2	HP:0001252	Hypotonia	9	1505	0.67	0.52	0.0032	9606.ENSP00000264709,9606.ENSP00000265594,9606.ENSP00000285398,9606.ENSP00000306920,9606.ENSP00000363822,9606.ENSP00000364831,9606.ENSP00000367346,9606.ENSP00000376103,9606.ENSP00000389998	DNMT3A,MCCC1,ERCC3,GLB1,AR,CLCNKB,NDUFAF5,C19orf12,TMEM67
Q1+Q2	HP:0001671	Abnormal cardiac septum morphology	6	556	0.93	0.68	0.0032	9606.ENSP00000261584,9606.ENSP00000264709,9606.ENSP00000267430,9606.ENSP00000285398,9606.ENSP00000342144,9606.ENSP00000367346	PALB2,DNMT3A,FANCM,ERCC3,EVC2,NDUFAF5
Q1+Q2	HP:0002795	Abnormal respiratory system physiology	8	1151	0.74	0.56	0.0033	9606.ENSP00000218758,9606.ENSP00000265594,9606.ENSP00000285398,9606.ENSP00000306920,9606.ENSP00000364831,9606.ENSP00000367346,9606.ENSP00000376103,9606.ENSP00000389998	ACP5,MCCC1,ERCC3,GLB1,CLCNKB,NDUFAF5,C19orf12,TMEM67
Q1+Q2	HP:0000277	Abnormal mandible morphology	7	841	0.82	0.6	0.0035	9606.ENSP00000261584,9606.ENSP00000264709,9606.ENSP00000267430,9606.ENSP00000285398,9606.ENSP00000306920,9606.ENSP00000361834,9606.ENSP00000389998	PALB2,DNMT3A,FANCM,ERCC3,GLB1,COL9A2,TMEM67
Q1+Q2	HP:0410008	Abnormality of the peripheral nervous system	5	343	1.06	0.74	0.0035	9606.ENSP00000261584,9606.ENSP00000267430,9606.ENSP00000285398,9606.ENSP00000389998,9606.ENSP00000431418	PALB2,FANCM,ERCC3,TMEM67,NTRK1
Q1+Q2	HP:0001560	Abnormality of the amniotic fluid	5	344	1.06	0.74	0.0036	9606.ENSP00000261584,9606.ENSP00000267430,9606.ENSP00000364831,9606.ENSP00000386896,9606.ENSP00000389998	PALB2,FANCM,CLCNKB,ITGA6,TMEM67
Q1+Q2	HP:0001251	Ataxia	7	854	0.81	0.6	0.0037	9606.ENSP00000285398,9606.ENSP00000306920,9606.ENSP00000364831,9606.ENSP00000367346,9606.ENSP00000376103,9606.ENSP00000389998,9606.ENSP00000495795	ERCC3,GLB1,CLCNKB,NDUFAF5,C19orf12,TMEM67,SPG7
Q1+Q2	HP:0002977	Aplasia/Hypoplasia involving the central nervous system	9	1534	0.66	0.51	0.0037	9606.ENSP00000261584,9606.ENSP00000264709,9606.ENSP00000267430,9606.ENSP00000285398,9606.ENSP00000306920,9606.ENSP00000342144,9606.ENSP00000367346,9606.ENSP00000389998,9606.ENSP00000495795	PALB2,DNMT3A,FANCM,ERCC3,GLB1,EVC2,NDUFAF5,TMEM67,SPG7
Q1+Q2	HP:0000929	Abnormal skull morphology	10	1954	0.61	0.47	0.0039	9606.ENSP00000218758,9606.ENSP00000261584,9606.ENSP00000264709,9606.ENSP00000267430,9606.ENSP00000285398,9606.ENSP00000306920,9606.ENSP00000342144,9606.ENSP00000361834,9606.ENSP00000367346,9606.ENSP00000389998	ACP5,PALB2,DNMT3A,FANCM,ERCC3,GLB1,EVC2,COL9A2,NDUFAF5,TMEM67
Q1+Q2	HP:0001324	Muscle weakness	7	861	0.81	0.59	0.0039	9606.ENSP00000242839,9606.ENSP00000361834,9606.ENSP00000363822,9606.ENSP00000364831,9606.ENSP00000367346,9606.ENSP00000376103,9606.ENSP00000495795	ATP7B,COL9A2,AR,CLCNKB,NDUFAF5,C19orf12,SPG7
Q1+Q2	HP:0000008	Abnormal morphology of female internal genitalia	5	355	1.05	0.72	0.004	9606.ENSP00000226413,9606.ENSP00000261584,9606.ENSP00000267430,9606.ENSP00000342144,9606.ENSP00000363822	GNRHR,PALB2,FANCM,EVC2,AR
Q1+Q2	HP:0100851	Abnormal emotion/affect behavior	6	586	0.91	0.65	0.004	9606.ENSP00000242839,9606.ENSP00000264709,9606.ENSP00000364831,9606.ENSP00000367346,9606.ENSP00000376103,9606.ENSP00000431418	ATP7B,DNMT3A,CLCNKB,NDUFAF5,C19orf12,NTRK1
Q1+Q2	HP:0000036	Abnormal penis morphology	6	592	0.9	0.64	0.0042	9606.ENSP00000226413,9606.ENSP00000261584,9606.ENSP00000267430,9606.ENSP00000332809,9606.ENSP00000342144,9606.ENSP00000363822	GNRHR,PALB2,FANCM,PCARE,EVC2,AR
Q1+Q2	HP:0008056	Aplasia/Hypoplasia affecting the eye	5	367	1.03	0.7	0.0045	9606.ENSP00000261584,9606.ENSP00000264709,9606.ENSP00000267430,9606.ENSP00000285398,9606.ENSP00000389998	PALB2,DNMT3A,FANCM,ERCC3,TMEM67
Q1+Q2	HP:0002017	Nausea and vomiting	5	369	1.03	0.7	0.0046	9606.ENSP00000264709,9606.ENSP00000265594,9606.ENSP00000364831,9606.ENSP00000367346,9606.ENSP00000386896	DNMT3A,MCCC1,CLCNKB,NDUFAF5,ITGA6
Q1+Q2	HP:0002088	Abnormal lung morphology	7	893	0.79	0.57	0.0046	9606.ENSP00000218758,9606.ENSP00000285398,9606.ENSP00000306920,9606.ENSP00000314879,9606.ENSP00000342144,9606.ENSP00000367552,9606.ENSP00000431418	ACP5,ERCC3,GLB1,ALOXE3,EVC2,RCBTB1,NTRK1
Q1+Q2	HP:0030972	Abnormal systemic blood pressure	5	369	1.03	0.7	0.0046	9606.ENSP00000218758,9606.ENSP00000264709,9606.ENSP00000364831,9606.ENSP00000389998,9606.ENSP00000431418	ACP5,DNMT3A,CLCNKB,TMEM67,NTRK1
Q1+Q2	HP:0000486	Strabismus	7	903	0.79	0.57	0.0049	9606.ENSP00000261584,9606.ENSP00000264709,9606.ENSP00000267430,9606.ENSP00000285398,9606.ENSP00000342144,9606.ENSP00000367346,9606.ENSP00000389998	PALB2,DNMT3A,FANCM,ERCC3,EVC2,NDUFAF5,TMEM67
Q1+Q2	HP:0001608	Abnormality of the voice	5	384	1.01	0.68	0.0053	9606.ENSP00000226413,9606.ENSP00000264709,9606.ENSP00000285398,9606.ENSP00000363822,9606.ENSP00000495795	GNRHR,DNMT3A,ERCC3,AR,SPG7
Q1+Q2	HP:0001760	Abnormal foot morphology	8	1253	0.7	0.51	0.0053	9606.ENSP00000261584,9606.ENSP00000264709,9606.ENSP00000267430,9606.ENSP00000314879,9606.ENSP00000342144,9606.ENSP00000376103,9606.ENSP00000389998,9606.ENSP00000495795	PALB2,DNMT3A,FANCM,ALOXE3,EVC2,C19orf12,TMEM67,SPG7
Q1+Q2	HP:0001597	Abnormality of the nail	5	392	1	0.67	0.0057	9606.ENSP00000285398,9606.ENSP00000314879,9606.ENSP00000342144,9606.ENSP00000386896,9606.ENSP00000431418	ERCC3,ALOXE3,EVC2,ITGA6,NTRK1
Q1+Q2	HP:0000639	Nystagmus	7	936	0.77	0.55	0.0058	9606.ENSP00000261584,9606.ENSP00000267430,9606.ENSP00000285398,9606.ENSP00000332809,9606.ENSP00000367346,9606.ENSP00000389998,9606.ENSP00000495795	PALB2,FANCM,ERCC3,PCARE,NDUFAF5,TMEM67,SPG7
Q1+Q2	HP:0000518	Cataract	6	642	0.87	0.6	0.0059	9606.ENSP00000261584,9606.ENSP00000267430,9606.ENSP00000285398,9606.ENSP00000332809,9606.ENSP00000361834,9606.ENSP00000389998	PALB2,FANCM,ERCC3,PCARE,COL9A2,TMEM67
Q1+Q2	HP:0011004	Abnormal systemic arterial morphology	5	398	1	0.66	0.0061	9606.ENSP00000261584,9606.ENSP00000264709,9606.ENSP00000267430,9606.ENSP00000285398,9606.ENSP00000306920	PALB2,DNMT3A,FANCM,ERCC3,GLB1
Q1+Q2	HP:0012547	Abnormal involuntary eye movements	7	943	0.77	0.54	0.0061	9606.ENSP00000261584,9606.ENSP00000267430,9606.ENSP00000285398,9606.ENSP00000332809,9606.ENSP00000367346,9606.ENSP00000389998,9606.ENSP00000495795	PALB2,FANCM,ERCC3,PCARE,NDUFAF5,TMEM67,SPG7
Q1+Q2	HP:0040070	Abnormal upper limb bone morphology	5	401	0.99	0.66	0.0062	9606.ENSP00000261584,9606.ENSP00000264709,9606.ENSP00000267430,9606.ENSP00000306920,9606.ENSP00000361834	PALB2,DNMT3A,FANCM,GLB1,COL9A2
Q1+Q2	HP:0001290	Generalized hypotonia	7	956	0.76	0.54	0.0065	9606.ENSP00000264709,9606.ENSP00000265594,9606.ENSP00000285398,9606.ENSP00000364831,9606.ENSP00000367346,9606.ENSP00000376103,9606.ENSP00000389998	DNMT3A,MCCC1,ERCC3,CLCNKB,NDUFAF5,C19orf12,TMEM67
Q1+Q2	HP:0000202	Oral cleft	6	665	0.85	0.58	0.0068	9606.ENSP00000226413,9606.ENSP00000261584,9606.ENSP00000267430,9606.ENSP00000342144,9606.ENSP00000361834,9606.ENSP00000389998	GNRHR,PALB2,FANCM,EVC2,COL9A2,TMEM67
Q1+Q2	HP:0001892	Abnormal bleeding	5	411	0.98	0.64	0.0068	9606.ENSP00000218758,9606.ENSP00000242839,9606.ENSP00000264709,9606.ENSP00000356771,9606.ENSP00000431418	ACP5,ATP7B,DNMT3A,F5,NTRK1
Q1+Q2	HP:0002015	Dysphagia	5	413	0.98	0.64	0.0069	9606.ENSP00000242839,9606.ENSP00000363822,9606.ENSP00000376103,9606.ENSP00000431418,9606.ENSP00000495795	ATP7B,AR,C19orf12,NTRK1,SPG7
Q1+Q2	HP:0010460	Abnormality of the female genitalia	5	422	0.97	0.63	0.0076	9606.ENSP00000226413,9606.ENSP00000261584,9606.ENSP00000267430,9606.ENSP00000342144,9606.ENSP00000363822	GNRHR,PALB2,FANCM,EVC2,AR
Q1+Q2	HP:0010993	Abnormal cerebral subcortex morphology	7	999	0.74	0.51	0.0081	9606.ENSP00000218758,9606.ENSP00000285398,9606.ENSP00000306920,9606.ENSP00000367346,9606.ENSP00000376103,9606.ENSP00000389998,9606.ENSP00000495795	ACP5,ERCC3,GLB1,NDUFAF5,C19orf12,TMEM67,SPG7
Q1+Q2	HP:0410042	Abnormal liver morphology	6	715	0.82	0.54	0.0095	9606.ENSP00000218758,9606.ENSP00000242839,9606.ENSP00000265594,9606.ENSP00000306920,9606.ENSP00000367346,9606.ENSP00000389998	ACP5,ATP7B,MCCC1,GLB1,NDUFAF5,TMEM67
Q1+Q2	HP:0000050	Hypoplastic male external genitalia	5	452	0.94	0.59	0.0098	9606.ENSP00000226413,9606.ENSP00000267430,9606.ENSP00000285398,9606.ENSP00000332809,9606.ENSP00000363822	GNRHR,FANCM,ERCC3,PCARE,AR
Q1+Q2	HP:0001638	Cardiomyopathy	5	453	0.94	0.59	0.0098	9606.ENSP00000261584,9606.ENSP00000267430,9606.ENSP00000285398,9606.ENSP00000306920,9606.ENSP00000367346	PALB2,FANCM,ERCC3,GLB1,NDUFAF5
Q1+Q2	HP:0011017	Abnormal cellular physiology	5	473	0.92	0.57	0.0115	9606.ENSP00000261584,9606.ENSP00000267430,9606.ENSP00000285398,9606.ENSP00000367346,9606.ENSP00000495795	PALB2,FANCM,ERCC3,NDUFAF5,SPG7
Q1+Q2	HP:0000407	Sensorineural hearing impairment	6	753	0.8	0.51	0.0118	9606.ENSP00000226413,9606.ENSP00000285398,9606.ENSP00000332809,9606.ENSP00000361834,9606.ENSP00000364831,9606.ENSP00000367346	GNRHR,ERCC3,PCARE,COL9A2,CLCNKB,NDUFAF5
Q1+Q2	HP:0001332	Dystonia	5	480	0.91	0.56	0.0121	9606.ENSP00000242839,9606.ENSP00000306920,9606.ENSP00000367346,9606.ENSP00000376103,9606.ENSP00000389998	ATP7B,GLB1,NDUFAF5,C19orf12,TMEM67
Q1+Q2	HP:0002683	Abnormal calvaria morphology	6	762	0.79	0.51	0.0123	9606.ENSP00000218758,9606.ENSP00000261584,9606.ENSP00000267430,9606.ENSP00000285398,9606.ENSP00000306920,9606.ENSP00000389998	ACP5,PALB2,FANCM,ERCC3,GLB1,TMEM67
Q1+Q2	HP:0002921	Abnormal cerebrospinal fluid morphology	5	493	0.9	0.55	0.0133	9606.ENSP00000261584,9606.ENSP00000267430,9606.ENSP00000285398,9606.ENSP00000367346,9606.ENSP00000389998	PALB2,FANCM,ERCC3,NDUFAF5,TMEM67
Q1+Q2	HP:0001317	Abnormal cerebellum morphology	6	788	0.78	0.49	0.0143	9606.ENSP00000264709,9606.ENSP00000285398,9606.ENSP00000342144,9606.ENSP00000376103,9606.ENSP00000389998,9606.ENSP00000495795	DNMT3A,ERCC3,EVC2,C19orf12,TMEM67,SPG7
Q1+Q2	HP:0011014	Abnormal glucose homeostasis	5	527	0.87	0.52	0.017	9606.ENSP00000265594,9606.ENSP00000332809,9606.ENSP00000363822,9606.ENSP00000364831,9606.ENSP00000367346	MCCC1,PCARE,AR,CLCNKB,NDUFAF5
Q1+Q2	HP:0000759	Abnormal peripheral nervous system morphology	5	530	0.87	0.52	0.0173	9606.ENSP00000264709,9606.ENSP00000285398,9606.ENSP00000376103,9606.ENSP00000431418,9606.ENSP00000495795	DNMT3A,ERCC3,C19orf12,NTRK1,SPG7
Q1+Q2	HP:0011025	Abnormal cardiovascular system physiology	7	1169	0.67	0.43	0.0173	9606.ENSP00000218758,9606.ENSP00000264709,9606.ENSP00000306920,9606.ENSP00000356771,9606.ENSP00000364831,9606.ENSP00000389998,9606.ENSP00000431418	ACP5,DNMT3A,GLB1,F5,CLCNKB,TMEM67,NTRK1
Q1+Q2	HP:0011032	Abnormality of fluid regulation	5	532	0.87	0.51	0.0174	9606.ENSP00000218758,9606.ENSP00000242839,9606.ENSP00000306920,9606.ENSP00000314879,9606.ENSP00000364831	ACP5,ATP7B,GLB1,ALOXE3,CLCNKB
Q1+Q2	HP:0012719	Functional abnormality of the gastrointestinal tract	6	840	0.75	0.46	0.0185	9606.ENSP00000242839,9606.ENSP00000356771,9606.ENSP00000363822,9606.ENSP00000376103,9606.ENSP00000431418,9606.ENSP00000495795	ATP7B,F5,AR,C19orf12,NTRK1,SPG7
Q1+Q2	HP:0001250	Seizure	8	1607	0.59	0.39	0.02	9606.ENSP00000218758,9606.ENSP00000264709,9606.ENSP00000265594,9606.ENSP00000285398,9606.ENSP00000306920,9606.ENSP00000364831,9606.ENSP00000367346,9606.ENSP00000389998	ACP5,DNMT3A,MCCC1,ERCC3,GLB1,CLCNKB,NDUFAF5,TMEM67
Q1+Q2	HP:0011947	Respiratory tract infection	5	556	0.85	0.5	0.02	9606.ENSP00000218758,9606.ENSP00000285398,9606.ENSP00000306920,9606.ENSP00000314879,9606.ENSP00000431418	ACP5,ERCC3,GLB1,ALOXE3,NTRK1
Q1+Q2	HP:0030669	Abnormal ocular adnexa morphology	7	1218	0.66	0.42	0.0205	9606.ENSP00000261584,9606.ENSP00000264709,9606.ENSP00000267430,9606.ENSP00000285398,9606.ENSP00000314879,9606.ENSP00000386896,9606.ENSP00000389998	PALB2,DNMT3A,FANCM,ERCC3,ALOXE3,ITGA6,TMEM67
Q1+Q2	HP:0005105	Abnormal nasal morphology	7	1245	0.65	0.41	0.0228	9606.ENSP00000218758,9606.ENSP00000226413,9606.ENSP00000264709,9606.ENSP00000285398,9606.ENSP00000306920,9606.ENSP00000332809,9606.ENSP00000389998	ACP5,GNRHR,DNMT3A,ERCC3,GLB1,PCARE,TMEM67
Q1+Q2	HP:0011297	Abnormal digit morphology	7	1263	0.64	0.4	0.024	9606.ENSP00000218758,9606.ENSP00000261584,9606.ENSP00000264709,9606.ENSP00000267430,9606.ENSP00000285398,9606.ENSP00000342144,9606.ENSP00000389998	ACP5,PALB2,DNMT3A,FANCM,ERCC3,EVC2,TMEM67
Q1+Q2	HP:0001780	Abnormality of toe	5	588	0.83	0.47	0.0241	9606.ENSP00000261584,9606.ENSP00000264709,9606.ENSP00000267430,9606.ENSP00000342144,9606.ENSP00000389998	PALB2,DNMT3A,FANCM,EVC2,TMEM67
Q1+Q2	HP:0002500	Abnormal cerebral white matter morphology	6	914	0.71	0.43	0.0254	9606.ENSP00000218758,9606.ENSP00000285398,9606.ENSP00000306920,9606.ENSP00000367346,9606.ENSP00000389998,9606.ENSP00000495795	ACP5,ERCC3,GLB1,NDUFAF5,TMEM67,SPG7
Q1+Q2	HP:0000290	Abnormality of the forehead	6	926	0.71	0.42	0.0268	9606.ENSP00000218758,9606.ENSP00000261584,9606.ENSP00000264709,9606.ENSP00000267430,9606.ENSP00000306920,9606.ENSP00000389998	ACP5,PALB2,DNMT3A,FANCM,GLB1,TMEM67
Q1+Q2	HP:0000175	Cleft palate	5	617	0.81	0.45	0.0283	9606.ENSP00000226413,9606.ENSP00000261584,9606.ENSP00000267430,9606.ENSP00000361834,9606.ENSP00000389998	GNRHR,PALB2,FANCM,COL9A2,TMEM67
Q1+Q2	HP:0011968	Feeding difficulties	6	947	0.7	0.41	0.0288	9606.ENSP00000265594,9606.ENSP00000306920,9606.ENSP00000364831,9606.ENSP00000367346,9606.ENSP00000389998,9606.ENSP00000431418	MCCC1,GLB1,CLCNKB,NDUFAF5,TMEM67,NTRK1
Q1+Q2	HP:0002167	Neurological speech impairment	7	1354	0.61	0.37	0.0322	9606.ENSP00000242839,9606.ENSP00000264709,9606.ENSP00000285398,9606.ENSP00000363822,9606.ENSP00000367346,9606.ENSP00000376103,9606.ENSP00000495795	ATP7B,DNMT3A,ERCC3,AR,NDUFAF5,C19orf12,SPG7
Q1+Q2	HP:0001167	Abnormality of finger	6	980	0.68	0.4	0.0329	9606.ENSP00000218758,9606.ENSP00000261584,9606.ENSP00000264709,9606.ENSP00000267430,9606.ENSP00000342144,9606.ENSP00000389998	ACP5,PALB2,DNMT3A,FANCM,EVC2,TMEM67
Q1+Q2	HP:0000347	Micrognathia	5	659	0.78	0.42	0.035	9606.ENSP00000261584,9606.ENSP00000267430,9606.ENSP00000285398,9606.ENSP00000361834,9606.ENSP00000389998	PALB2,FANCM,ERCC3,COL9A2,TMEM67
Q1+Q2	HP:0009118	Aplasia/Hypoplasia of the mandible	5	660	0.78	0.42	0.0352	9606.ENSP00000261584,9606.ENSP00000267430,9606.ENSP00000285398,9606.ENSP00000361834,9606.ENSP00000389998	PALB2,FANCM,ERCC3,COL9A2,TMEM67
Q1+Q2	HP:0000174	Abnormal palate morphology	6	1035	0.66	0.37	0.041	9606.ENSP00000226413,9606.ENSP00000261584,9606.ENSP00000267430,9606.ENSP00000285398,9606.ENSP00000361834,9606.ENSP00000389998	GNRHR,PALB2,FANCM,ERCC3,COL9A2,TMEM67
Q1+Q2	EFO:0004587	Lymphocyte count	5	694	0.75	0.4	0.0417	9606.ENSP00000225275,9606.ENSP00000264709,9606.ENSP00000265594,9606.ENSP00000367552,9606.ENSP00000431418	MPO,DNMT3A,MCCC1,RCBTB1,NTRK1
Q1+Q2	HP:0002538	Abnormal cerebral cortex morphology	5	704	0.75	0.39	0.0438	9606.ENSP00000218758,9606.ENSP00000285398,9606.ENSP00000364831,9606.ENSP00000389998,9606.ENSP00000495795	ACP5,ERCC3,CLCNKB,TMEM67,SPG7
Q1+Q2	HP:0000492	Abnormal eyelid morphology	6	1058	0.65	0.36	0.0448	9606.ENSP00000261584,9606.ENSP00000264709,9606.ENSP00000267430,9606.ENSP00000285398,9606.ENSP00000314879,9606.ENSP00000386896	PALB2,DNMT3A,FANCM,ERCC3,ALOXE3,ITGA6
Q1+Q2	HP:0000252	Microcephaly	6	1080	0.64	0.35	0.0482	9606.ENSP00000261584,9606.ENSP00000264709,9606.ENSP00000267430,9606.ENSP00000285398,9606.ENSP00000367346,9606.ENSP00000389998	PALB2,DNMT3A,FANCM,ERCC3,NDUFAF5,TMEM67
Q1+Q2	HP:0040195	Decreased head circumference	6	1088	0.64	0.35	0.0498	9606.ENSP00000261584,9606.ENSP00000264709,9606.ENSP00000267430,9606.ENSP00000285398,9606.ENSP00000367346,9606.ENSP00000389998	PALB2,DNMT3A,FANCM,ERCC3,NDUFAF5,TMEM67
Q3+Q4	HP:0000118	Phenotypic abnormality	18	5129	0.58	0.6	3.78e-07	9606.ENSP00000219596,9606.ENSP00000222803,9606.ENSP00000225614,9606.ENSP00000234371,9606.ENSP00000258411,9606.ENSP00000265104,9606.ENSP00000307188,9606.ENSP00000312618,9606.ENSP00000356587,9606.ENSP00000359655,9606.ENSP00000360281,9606.ENSP00000360569,9606.ENSP00000364609,9606.ENSP00000380349,9606.ENSP00000456226,9606.ENSP00000464814,9606.ENSP00000482504,9606.ENSP00000494017	MEFV,FKBP14,GALK1,KISS1R,WNT10A,DNAH5,ASL,ACAD9,NPHS2,EYS,C8B,SCP2,PADI3,CAPN3,PRRT2,COASY,NR2E3,SLC26A4
Q3+Q4	HP:0000707	Abnormality of the nervous system	16	3471	0.7	0.73	5.78e-07	9606.ENSP00000219596,9606.ENSP00000222803,9606.ENSP00000225614,9606.ENSP00000234371,9606.ENSP00000258411,9606.ENSP00000265104,9606.ENSP00000307188,9606.ENSP00000312618,9606.ENSP00000359655,9606.ENSP00000360281,9606.ENSP00000360569,9606.ENSP00000380349,9606.ENSP00000456226,9606.ENSP00000464814,9606.ENSP00000482504,9606.ENSP00000494017	MEFV,FKBP14,GALK1,KISS1R,WNT10A,DNAH5,ASL,ACAD9,EYS,C8B,SCP2,CAPN3,PRRT2,COASY,NR2E3,SLC26A4
Q3+Q4	HP:0012638	Abnormal nervous system physiology	15	3154	0.72	0.73	2.45e-06	9606.ENSP00000219596,9606.ENSP00000222803,9606.ENSP00000225614,9606.ENSP00000234371,9606.ENSP00000258411,9606.ENSP00000265104,9606.ENSP00000307188,9606.ENSP00000312618,9606.ENSP00000359655,9606.ENSP00000360569,9606.ENSP00000380349,9606.ENSP00000456226,9606.ENSP00000464814,9606.ENSP00000482504,9606.ENSP00000494017	MEFV,FKBP14,GALK1,KISS1R,WNT10A,DNAH5,ASL,ACAD9,EYS,SCP2,CAPN3,PRRT2,COASY,NR2E3,SLC26A4
Q3+Q4	HP:0000119	Abnormality of the genitourinary system	13	2189	0.81	0.83	6.18e-06	9606.ENSP00000219596,9606.ENSP00000222803,9606.ENSP00000225614,9606.ENSP00000234371,9606.ENSP00000258411,9606.ENSP00000265104,9606.ENSP00000307188,9606.ENSP00000312618,9606.ENSP00000356587,9606.ENSP00000359655,9606.ENSP00000360569,9606.ENSP00000482504,9606.ENSP00000494017	MEFV,FKBP14,GALK1,KISS1R,WNT10A,DNAH5,ASL,ACAD9,NPHS2,EYS,SCP2,NR2E3,SLC26A4
Q3+Q4	HP:0033127	Abnormality of the musculoskeletal system	14	3173	0.68	0.65	3.16e-05	9606.ENSP00000219596,9606.ENSP00000222803,9606.ENSP00000225614,9606.ENSP00000234371,9606.ENSP00000258411,9606.ENSP00000265104,9606.ENSP00000312618,9606.ENSP00000359655,9606.ENSP00000360569,9606.ENSP00000380349,9606.ENSP00000456226,9606.ENSP00000464814,9606.ENSP00000482504,9606.ENSP00000494017	MEFV,FKBP14,GALK1,KISS1R,WNT10A,DNAH5,ACAD9,EYS,SCP2,CAPN3,PRRT2,COASY,NR2E3,SLC26A4
Q3+Q4	HP:0000234	Abnormality of the head	13	2865	0.7	0.64	0.00011	9606.ENSP00000219596,9606.ENSP00000222803,9606.ENSP00000225614,9606.ENSP00000234371,9606.ENSP00000258411,9606.ENSP00000265104,9606.ENSP00000359655,9606.ENSP00000360569,9606.ENSP00000380349,9606.ENSP00000456226,9606.ENSP00000464814,9606.ENSP00000482504,9606.ENSP00000494017	MEFV,FKBP14,GALK1,KISS1R,WNT10A,DNAH5,EYS,SCP2,CAPN3,PRRT2,COASY,NR2E3,SLC26A4
Q3+Q4	HP:0000271	Abnormality of the face	12	2641	0.7	0.6	0.00044	9606.ENSP00000219596,9606.ENSP00000222803,9606.ENSP00000234371,9606.ENSP00000258411,9606.ENSP00000265104,9606.ENSP00000359655,9606.ENSP00000360569,9606.ENSP00000380349,9606.ENSP00000456226,9606.ENSP00000464814,9606.ENSP00000482504,9606.ENSP00000494017	MEFV,FKBP14,KISS1R,WNT10A,DNAH5,EYS,SCP2,CAPN3,PRRT2,COASY,NR2E3,SLC26A4
Q3+Q4	HP:0001939	Abnormality of metabolism/homeostasis	11	2168	0.74	0.63	0.0006	9606.ENSP00000219596,9606.ENSP00000222803,9606.ENSP00000225614,9606.ENSP00000307188,9606.ENSP00000312618,9606.ENSP00000356587,9606.ENSP00000359655,9606.ENSP00000380349,9606.ENSP00000456226,9606.ENSP00000482504,9606.ENSP00000494017	MEFV,FKBP14,GALK1,ASL,ACAD9,NPHS2,EYS,CAPN3,PRRT2,NR2E3,SLC26A4
Q3+Q4	HP:0001574	Abnormality of the integument	11	2266	0.73	0.6	0.00085	9606.ENSP00000219596,9606.ENSP00000222803,9606.ENSP00000225614,9606.ENSP00000234371,9606.ENSP00000258411,9606.ENSP00000307188,9606.ENSP00000359655,9606.ENSP00000364609,9606.ENSP00000456226,9606.ENSP00000482504,9606.ENSP00000494017	MEFV,FKBP14,GALK1,KISS1R,WNT10A,ASL,EYS,PADI3,PRRT2,NR2E3,SLC26A4
Q3+Q4	HP:0000969	Edema	6	448	1.17	0.89	0.002	9606.ENSP00000219596,9606.ENSP00000307188,9606.ENSP00000312618,9606.ENSP00000356587,9606.ENSP00000456226,9606.ENSP00000482504	MEFV,ASL,ACAD9,NPHS2,PRRT2,NR2E3
Q3+Q4	HP:0012639	Abnormal nervous system morphology	11	2546	0.67	0.53	0.002	9606.ENSP00000219596,9606.ENSP00000225614,9606.ENSP00000234371,9606.ENSP00000265104,9606.ENSP00000307188,9606.ENSP00000312618,9606.ENSP00000360281,9606.ENSP00000360569,9606.ENSP00000380349,9606.ENSP00000456226,9606.ENSP00000464814	MEFV,GALK1,KISS1R,DNAH5,ASL,ACAD9,C8B,SCP2,CAPN3,PRRT2,COASY
Q3+Q4	HP:0011805	Abnormal skeletal muscle morphology	9	1537	0.81	0.62	0.0023	9606.ENSP00000219596,9606.ENSP00000222803,9606.ENSP00000234371,9606.ENSP00000312618,9606.ENSP00000360569,9606.ENSP00000380349,9606.ENSP00000456226,9606.ENSP00000464814,9606.ENSP00000494017	MEFV,FKBP14,KISS1R,ACAD9,SCP2,CAPN3,PRRT2,COASY,SLC26A4
Q3+Q4	HP:0000924	Abnormality of the skeletal system	11	2708	0.65	0.5	0.0032	9606.ENSP00000219596,9606.ENSP00000222803,9606.ENSP00000225614,9606.ENSP00000234371,9606.ENSP00000258411,9606.ENSP00000265104,9606.ENSP00000359655,9606.ENSP00000380349,9606.ENSP00000456226,9606.ENSP00000464814,9606.ENSP00000494017	MEFV,FKBP14,GALK1,KISS1R,WNT10A,DNAH5,EYS,CAPN3,PRRT2,COASY,SLC26A4
Q3+Q4	HP:0011389	Functional abnormality of the inner ear	7	812	0.97	0.72	0.0032	9606.ENSP00000222803,9606.ENSP00000225614,9606.ENSP00000234371,9606.ENSP00000359655,9606.ENSP00000456226,9606.ENSP00000482504,9606.ENSP00000494017	FKBP14,GALK1,KISS1R,EYS,PRRT2,NR2E3,SLC26A4
Q3+Q4	HP:0012337	Abnormal homeostasis	8	1275	0.84	0.6	0.0049	9606.ENSP00000219596,9606.ENSP00000225614,9606.ENSP00000307188,9606.ENSP00000312618,9606.ENSP00000356587,9606.ENSP00000359655,9606.ENSP00000456226,9606.ENSP00000482504	MEFV,GALK1,ASL,ACAD9,NPHS2,EYS,PRRT2,NR2E3
Q3+Q4	HP:0000365	Hearing impairment	8	1288	0.83	0.6	0.005	9606.ENSP00000222803,9606.ENSP00000225614,9606.ENSP00000234371,9606.ENSP00000265104,9606.ENSP00000359655,9606.ENSP00000456226,9606.ENSP00000482504,9606.ENSP00000494017	FKBP14,GALK1,KISS1R,DNAH5,EYS,PRRT2,NR2E3,SLC26A4
Q3+Q4	HP:0003549	Abnormality of connective tissue	8	1294	0.83	0.6	0.005	9606.ENSP00000219596,9606.ENSP00000222803,9606.ENSP00000234371,9606.ENSP00000258411,9606.ENSP00000359655,9606.ENSP00000380349,9606.ENSP00000464814,9606.ENSP00000482504	MEFV,FKBP14,KISS1R,WNT10A,EYS,CAPN3,COASY,NR2E3
Q3+Q4	HP:0000078	Abnormality of the genital system	8	1358	0.81	0.57	0.0063	9606.ENSP00000219596,9606.ENSP00000225614,9606.ENSP00000234371,9606.ENSP00000258411,9606.ENSP00000265104,9606.ENSP00000359655,9606.ENSP00000360569,9606.ENSP00000482504	MEFV,GALK1,KISS1R,WNT10A,DNAH5,EYS,SCP2,NR2E3
Q3+Q4	HP:0000135	Hypogonadism	5	343	1.2	0.78	0.0063	9606.ENSP00000225614,9606.ENSP00000234371,9606.ENSP00000359655,9606.ENSP00000360569,9606.ENSP00000482504	GALK1,KISS1R,EYS,SCP2,NR2E3
Q3+Q4	HP:0000708	Behavioral abnormality	9	1839	0.73	0.52	0.0063	9606.ENSP00000234371,9606.ENSP00000258411,9606.ENSP00000307188,9606.ENSP00000359655,9606.ENSP00000360569,9606.ENSP00000456226,9606.ENSP00000464814,9606.ENSP00000482504,9606.ENSP00000494017	KISS1R,WNT10A,ASL,EYS,SCP2,PRRT2,COASY,NR2E3,SLC26A4
Q3+Q4	HP:0002011	Morphological central nervous system abnormality	10	2416	0.66	0.48	0.0063	9606.ENSP00000219596,9606.ENSP00000225614,9606.ENSP00000234371,9606.ENSP00000265104,9606.ENSP00000307188,9606.ENSP00000312618,9606.ENSP00000360281,9606.ENSP00000360569,9606.ENSP00000456226,9606.ENSP00000464814	MEFV,GALK1,KISS1R,DNAH5,ASL,ACAD9,C8B,SCP2,PRRT2,COASY
Q3+Q4	HP:0031704	Abnormal ear physiology	8	1362	0.81	0.57	0.0063	9606.ENSP00000222803,9606.ENSP00000225614,9606.ENSP00000234371,9606.ENSP00000265104,9606.ENSP00000359655,9606.ENSP00000456226,9606.ENSP00000482504,9606.ENSP00000494017	FKBP14,GALK1,KISS1R,DNAH5,EYS,PRRT2,NR2E3,SLC26A4
Q3+Q4	HP:0000080	Abnormality of reproductive system physiology	6	659	1	0.66	0.008	9606.ENSP00000225614,9606.ENSP00000234371,9606.ENSP00000265104,9606.ENSP00000359655,9606.ENSP00000360569,9606.ENSP00000482504	GALK1,KISS1R,DNAH5,EYS,SCP2,NR2E3
Q3+Q4	HP:0032180	Abnormal circulating metabolite concentration	7	1010	0.88	0.59	0.008	9606.ENSP00000219596,9606.ENSP00000222803,9606.ENSP00000225614,9606.ENSP00000307188,9606.ENSP00000312618,9606.ENSP00000356587,9606.ENSP00000380349	MEFV,FKBP14,GALK1,ASL,ACAD9,NPHS2,CAPN3
Q3+Q4	HP:0011842	Abnormal skeletal morphology	10	2573	0.63	0.44	0.0095	9606.ENSP00000219596,9606.ENSP00000222803,9606.ENSP00000225614,9606.ENSP00000234371,9606.ENSP00000265104,9606.ENSP00000359655,9606.ENSP00000380349,9606.ENSP00000456226,9606.ENSP00000464814,9606.ENSP00000494017	MEFV,FKBP14,GALK1,KISS1R,DNAH5,EYS,CAPN3,PRRT2,COASY,SLC26A4
Q3+Q4	HP:0000407	Sensorineural hearing impairment	6	753	0.94	0.57	0.0157	9606.ENSP00000222803,9606.ENSP00000225614,9606.ENSP00000234371,9606.ENSP00000359655,9606.ENSP00000482504,9606.ENSP00000494017	FKBP14,GALK1,KISS1R,EYS,NR2E3,SLC26A4
Q3+Q4	HP:0010876	Abnormal circulating protein concentration	5	466	1.07	0.6	0.0189	9606.ENSP00000219596,9606.ENSP00000222803,9606.ENSP00000312618,9606.ENSP00000356587,9606.ENSP00000380349	MEFV,FKBP14,ACAD9,NPHS2,CAPN3
Q3+Q4	HP:0011121	Abnormality of skin morphology	8	1648	0.73	0.46	0.0189	9606.ENSP00000219596,9606.ENSP00000222803,9606.ENSP00000225614,9606.ENSP00000258411,9606.ENSP00000359655,9606.ENSP00000456226,9606.ENSP00000482504,9606.ENSP00000494017	MEFV,FKBP14,GALK1,WNT10A,EYS,PRRT2,NR2E3,SLC26A4
Q3+Q4	HP:0002597	Abnormality of the vasculature	8	1673	0.72	0.45	0.0192	9606.ENSP00000219596,9606.ENSP00000222803,9606.ENSP00000225614,9606.ENSP00000258411,9606.ENSP00000265104,9606.ENSP00000312618,9606.ENSP00000359655,9606.ENSP00000482504	MEFV,FKBP14,GALK1,WNT10A,DNAH5,ACAD9,EYS,NR2E3
Q3+Q4	HP:0033354	Abnormal urine metabolite level	5	477	1.06	0.6	0.0192	9606.ENSP00000219596,9606.ENSP00000225614,9606.ENSP00000307188,9606.ENSP00000312618,9606.ENSP00000356587	MEFV,GALK1,ASL,ACAD9,NPHS2
Q3+Q4	HP:0011354	Generalized abnormality of skin	6	821	0.9	0.53	0.0212	9606.ENSP00000219596,9606.ENSP00000222803,9606.ENSP00000225614,9606.ENSP00000258411,9606.ENSP00000456226,9606.ENSP00000494017	MEFV,FKBP14,GALK1,WNT10A,PRRT2,SLC26A4
Q3+Q4	HP:0012759	Neurodevelopmental abnormality	9	2323	0.63	0.39	0.0253	9606.ENSP00000222803,9606.ENSP00000225614,9606.ENSP00000265104,9606.ENSP00000307188,9606.ENSP00000359655,9606.ENSP00000456226,9606.ENSP00000464814,9606.ENSP00000482504,9606.ENSP00000494017	FKBP14,GALK1,DNAH5,ASL,EYS,PRRT2,COASY,NR2E3,SLC26A4
Q3+Q4	HP:0011277	Abnormality of the urinary system physiology	6	933	0.85	0.46	0.0369	9606.ENSP00000219596,9606.ENSP00000225614,9606.ENSP00000307188,9606.ENSP00000312618,9606.ENSP00000356587,9606.ENSP00000494017	MEFV,GALK1,ASL,ACAD9,NPHS2,SLC26A4
Q4	HP:0000118	Phenotypic abnormality	13	5129	0.58	0.5	0.00031	9606.ENSP00000222803,9606.ENSP00000234371,9606.ENSP00000258411,9606.ENSP00000265104,9606.ENSP00000312618,9606.ENSP00000356587,9606.ENSP00000359655,9606.ENSP00000360281,9606.ENSP00000360569,9606.ENSP00000364609,9606.ENSP00000380349,9606.ENSP00000456226,9606.ENSP00000494017	FKBP14,KISS1R,WNT10A,DNAH5,ACAD9,NPHS2,EYS,C8B,SCP2,PADI3,CAPN3,PRRT2,SLC26A4
Q4	HP:0000707	Abnormality of the nervous system	11	3471	0.68	0.54	0.0017	9606.ENSP00000222803,9606.ENSP00000234371,9606.ENSP00000258411,9606.ENSP00000265104,9606.ENSP00000312618,9606.ENSP00000359655,9606.ENSP00000360281,9606.ENSP00000360569,9606.ENSP00000380349,9606.ENSP00000456226,9606.ENSP00000494017	FKBP14,KISS1R,WNT10A,DNAH5,ACAD9,EYS,C8B,SCP2,CAPN3,PRRT2,SLC26A4
Q4	HP:0000119	Abnormality of the genitourinary system	9	2189	0.79	0.58	0.005	9606.ENSP00000222803,9606.ENSP00000234371,9606.ENSP00000258411,9606.ENSP00000265104,9606.ENSP00000312618,9606.ENSP00000356587,9606.ENSP00000359655,9606.ENSP00000360569,9606.ENSP00000494017	FKBP14,KISS1R,WNT10A,DNAH5,ACAD9,NPHS2,EYS,SCP2,SLC26A4
Q4	HP:0012638	Abnormal nervous system physiology	10	3154	0.68	0.49	0.0061	9606.ENSP00000222803,9606.ENSP00000234371,9606.ENSP00000258411,9606.ENSP00000265104,9606.ENSP00000312618,9606.ENSP00000359655,9606.ENSP00000360569,9606.ENSP00000380349,9606.ENSP00000456226,9606.ENSP00000494017	FKBP14,KISS1R,WNT10A,DNAH5,ACAD9,EYS,SCP2,CAPN3,PRRT2,SLC26A4
Q4	HP:0033127	Abnormality of the musculoskeletal system	10	3173	0.68	0.49	0.0061	9606.ENSP00000222803,9606.ENSP00000234371,9606.ENSP00000258411,9606.ENSP00000265104,9606.ENSP00000312618,9606.ENSP00000359655,9606.ENSP00000360569,9606.ENSP00000380349,9606.ENSP00000456226,9606.ENSP00000494017	FKBP14,KISS1R,WNT10A,DNAH5,ACAD9,EYS,SCP2,CAPN3,PRRT2,SLC26A4
Q4	HP:0000271	Abnormality of the face	9	2641	0.71	0.48	0.0123	9606.ENSP00000222803,9606.ENSP00000234371,9606.ENSP00000258411,9606.ENSP00000265104,9606.ENSP00000359655,9606.ENSP00000360569,9606.ENSP00000380349,9606.ENSP00000456226,9606.ENSP00000494017	FKBP14,KISS1R,WNT10A,DNAH5,EYS,SCP2,CAPN3,PRRT2,SLC26A4
Q4	HP:0011805	Abnormal skeletal muscle morphology	7	1537	0.84	0.49	0.0272	9606.ENSP00000222803,9606.ENSP00000234371,9606.ENSP00000312618,9606.ENSP00000360569,9606.ENSP00000380349,9606.ENSP00000456226,9606.ENSP00000494017	FKBP14,KISS1R,ACAD9,SCP2,CAPN3,PRRT2,SLC26A4

## Sheet: Table_S4
Supplementary Table S4. Partial correlations with initial TREC level, controlling for age.
Variable	Correlation (r)	P-value	Sample size
Immune QV count	-0.05	0.7319	41
Days in hospital	0.085	0.5975	41
Sepsis numeric	-0.138	0.3908	41
Outcome numeric	-0.085	0.5988	41
SOFA initial	-0.068	0.6794	39
GCS initial	0.002	0.9909	39
DRS initial	-0.0730426	0.61895	39
NLR initial	-0.295	0.0613	41
CRP initial	-0.197	0.2159	41
SOFA slope	-0.268	0.1141	36
NLR slope	0.126	0.4378	40
CRP slope	0.285	0.0748	40
TREC slope	-0.301	0.1275	27
Abbreviations: CRP, C-Reactive Protein; DRS, Disability Rating Scale; GCS, Glasgow Coma Scale; NLR, Neutrophil-to-Lymphocyte Ratio; QV, Qualifying Variant; SOFA, Sequential Organ Failure Assessment; T-cell receptor excision circle

## Sheet: Table_S5
Supplementary Table S5. Enrichment analysis of immune genes related to TREC slope quartile Q1 within the Biological Process module of the Gene Ontology, as performed using Enrichr. We applied a cutoff of greater than one gene per GO term and an FDR-adjusted p-value of less than 0.05.
Trec slope Q	Term	ID	Overlap	Background	Adjusted p-value	Odds ratio	Genes
Q1	Positive Regulation of Programmed Cell Death	GO:0043068	3	248	0.0328262	30.2204	NTRK1;ERCC3;ITGA6
Q1	Positive Regulation of Hydrolase Activity	GO:0051345	2	98	0.0328262	46.0486	NTRK1;ITGA6
Q1	Positive Regulation of Neuron Projection Development	GO:0010976	2	99	0.0328262	45.5716	NTRK1;ITGA6
Q1	Positive Regulation of GTPase Activity	GO:0043547	2	111	0.0328262	40.5301	NTRK1;ITGA6
Q1	Positive Regulation of Cell Projection Organization	GO:0031346	2	115	0.0328262	39.0875	NTRK1;ITGA6
Q1	Regulation of GTPase Activity	GO:0043087	2	134	0.0328262	33.4293	NTRK1;ITGA6
Q1	Regulation of Neuron Projection Development	GO:0010975	2	176	0.0328262	25.3065	NTRK1;ITGA6
Q1	Neuron Differentiation	GO:0030182	2	181	0.0328262	24.5934	NTRK1;ERCC3
Q1	Intracellular Monoatomic Cation Homeostasis	GO:0030003	2	210	0.032937	21.1335	ATP7B;CTRC
Q1	Regulation of Apoptotic Process	GO:0042981	3	704	0.032937	10.3181	NTRK1;ERCC3;ITGA6
Q1	DNA Repair	GO:0006281	2	302	0.0357287	14.5844	FANCM;ERCC3
Q1	Positive Regulation of Apoptotic Process	GO:0043065	2	313	0.0357287	14.0607	ERCC3;ITGA6

## Sheet: Table_S6
Supplementary Table S6. Biological annotation of qualifying variants in immune genes for patients with extreme TREC dynamics. According to HP:0002715: Abnormality of the immune system, one from seven patients in the Q1 group and two from six patients in the Q4 group did not have qualifying variants (QVs) in immune genes.
Patient ID	TREC slope quartile	Infectious complocations	Variant HGVS name	GRCh38	VEP annotation	CADD PHRED	Zygosity	Gene	HPO terms, #	Mechanism	Impact on TREC Dynamics
Patient 029	1	Hemorrhagic bronchitis;Pneumonia due to Klebsiella pneumoniae	NM_020937.4(FANCM):c.5791C>T (p.Arg1931Ter)	14-45198718-C-T	stop gained	42	hetero	FANCM	123	FANCM is a component of the Fanconi Anemia core complex involved in DNA repair. Pathogenic loss-of-function (Stop-gain, High CADD) leads to genomic instability and hypersensitivity to DNA interstrand crosslinks. This typically causes bone marrow failure and exhaustion of hematopoietic stem cells.	The severe DNA repair defect in FANCM causes hematopoietic stem cell exhaustion and progenitor depletion. This intrinsic failure of the T-cell production machinery overrides the potentially protective effect of the AR variant, leading to a rapid decline in thymic output.
			NM_000044.6(AR):c.160_162dup (p.Leu57_Gln58insLeu)	X-67545305-T-TTTG	inframe insertion		hemi	AR	93	AR (Androgen Receptor). Androgens triggers thymic involution (atrophy). Pathogenic mutations in AR often lead to Androgen Insensitivity Syndrome (AIS). If this insertion impairs AR function, it blocks the suppressive effect of testosterone on the thymus.
			NM_007272.3(CTRC):c.738_761del (p.Lys247_Arg254del)	1-15445687-AACACCCGCAAGAAGCCGGTAGTCT-A	inframe deletion	18	hetero	CTRC	27	CTRC (Chymotrypsin C), which degrades trypsinogen in the pancreas to protect against pancreatitis. CTRC is associated with pancreatitis; not directly immunologic.
Patient 074	1	Bacterial pneumonia, unspecified	NM_000130.5(F5):c.4861C>T (p.Arg1621Ter)	1-169536616-G-A	stop gained	37	hetero	F5	60	F5 (Factor V). Truncations can lead to severe coagulation imbalances.	The coagulation-inflammation interface is the driver here. Microthrombosis within the thymic microvasculature or excessive thrombin-driven inflammatory signaling creates a hostile environment that prevents normal T-cell maturation.
Patient 105	1	Bacterial meningoventriculitis; Pneumonia due to Klebsiella pneumoniae; Urinary tract infection; Sepsis	NM_001611.5(ACP5):c.526C>T (p.Arg176Ter)	19-11576452-G-A	stop gained	36	hetero	ACP5	92	ACP5 Deficiency causes Spondyloenchondrodysplasia with Immune Dysregulation (SPENCD). This is a Type I Interferonopathy. Chronic upregulation of IFN-alpha is toxic to the bone marrow and suppresses thymic output.	The ACP5 defect creates a toxic interferon-alpha environment that intrinsically inhibits T-cell development. This is compounded by ERCC3, leading to insurmountable pressure on T-cell homeostasis.
			NM_000122.2(ERCC3):c.325C>T (p.Arg109Ter)	2-127292756-G-A	stop gained	37	hetero	ERCC3	166	ERCC3 is a core component of the TFIIH complex, essential for transcription-coupled DNA repair.
Patient 125	1	no	NM_000085.5(CLCNKB):c.1389del (p.Tyr466fs)	1-16049669-CA-C	frameshift		hetero	CLCNKB	125	CLCNKB is a chloride channel (ClC-Kb) in the kidney. Defects cause Bartter syndrome type 3 (salt-wasting).	Chronic electrolyte chaos, hypovolemia, and metabolic alkalosis create severe physiological stress. This maintains high levels of endogenous cortisol, which is the primary systemic trigger for rapid thymic involution and T-cell apoptosis.
Patient 136	1	Urinary tract infection	NM_000210.4(ITGA6):c.2926C>T (p.Arg976Ter)	2-172491461-C-T	stop gained	39	hetero	ITGA6	42	ITGA6 is directly involved in "T cell activation" (GO:0042110) and "Cell surface interactions at the vascular wall" (Reactome R-HSA-202733). It is essential for T-cell homing and survival.	This represents a "perfect storm" of extrinsic stress. Chronic inflammation, constant pathogen entry through fragile skin, and metabolic storage stress collectively force the thymus into a state of collapse (involution), regardless of the fact that the intrinsic T-cell machinery is functional.
			NM_002529.4(NTRK1):c.574+1G>A	1-156868250-G-A	splice donor	34	hetero	NTRK1	80	NTRK1 is a NGF receptor (TrkA). Defects cause Congenital Insensitivity to Pain with Anhidrosis (CIPA). While primarily neurological, patients suffer from chronic, severe infections (often S. aureus) due to unnoticed trauma and lack of pain. Additionally, NGF/TrkA signaling provides survival signals to B and T cells; its loss may impair lymphocyte survival or innate immunity.
			NM_000404.4(GLB1):c.1143+1G>T	3-33024250-C-A	splice donor	32	hetero	GLB1	152	GLB1 is a member of the glycosyl hydrolase 35 family of proteins and is associated with Lysosomal storage disease (GM1 Gangliosidosis). Causes progressive neurodegeneration and metabolic cellular stress.
Patient 154	1	Pneumonia due to Klebsiella pneumoniae; Follicular disorder, unspecified	NM_000053.4(ATP7B):c.2998G>C (p.Gly1000Arg)	13-51946346-C-G	missense	23.7	hetero	ATP7B	106	ATP7B is a copper-transporting ATPase. Defects cause Wilson Disease (copper accumulation in liver/brain).	Hepatic metabolic toxicity and the release of systemic damage-associated molecular patterns (DAMPs) from stressed liver tissue act as extrinsic suppressors of central lymphopoiesis gene.
Patient 024	4	Pneumonia due to Klebsiella pneumoniae	NM_000070.3(CAPN3):c.598_612del (p.Phe200_Leu204del)	15-42387851-GTTCTGGAGTGCTCTG-G	inframe deletion	11.7	hetero	CAPN3	42	CAPN3 is a muscle-specific protease.	A deficiency in CAPN3 could lead to rhabdomyolysis during critical illness.
Patient 061	4	Pneumonia due to Klebsiella pneumoniae; Urinary tract infection; Acute pansinusitis	NM_001369.3(DNAH5):c.1089+1G>A	5-13917142-C-T	splice donor	32	hetero	DNAH5	54	DNAH5 is a Dynein arm for motile cilia. Defects cause Primary Ciliary Dyskinesia (PCD) and poor mucus clearance. Not expressed in lymphocytes.	DNAH5 pathogenic effects are mechanically restricted to ciliated tissues. However, DNAH5 variants can nfluence persistent antigenic stimulation and inflammation from recurrent infections.
Patient 065	4	Pneumonia due to Klebsiella pneumoniae; Enterocolitis due to Clostridium difficile	NM_000066.4(C8B):c.1282C>T (p.Arg428Ter)	1-56940965-G-A	stop gained	41	hetero	C8B	4	C8B is a component of the Membrane Attack Complex (MAC) in the complement system (innate immunity). Deficiency leads to susceptibility to Neisseria.	This gene governs innate immune lysis of bacteria, not adaptive T-cell generation. Pathogenic variants can influence persistent antigenic stimulation and inflammation from recurrent infections, particularly those caused by Neisseria.
Patient 126	4	Bacterial pneumonia, unspecified; Bacterial meningitis, unspecified; Urinary tract infection	NM_014625.4(NPHS2):c.868G>A (p.Val290Met)	1-179552608-C-T	missense	25	hetero	NPHS2	23	NPHS2 (Podocin) is expressed in kidney podocytes; defects cause steroid-resistant nephrotic syndrome.	Nephrotic syndrome causes massive protein loss, edema, and high infection risk, leading to metabolic and inflammatory stress. However, Val290Met variant is is generally considered associated with a milder, late-onset form of Focal Segmental Glomerulosclerosis (FSGS).
Abbreviations: CADD, Combined Annotation-Dependent Depletion (Combined Annotation-Dependent Depletion (CADD) PHRED scores are standardized metrics used to predict the deleteriousness of genetic variants across the human genome); GRCh38, Genome Reference Consortium Human Build 38; HGVS, Human Genome Variation Society; HPO, Human Phenotype Ontology; QV, Qualifying Variant; TREC, T-cell receptor exc…
